# Supplementary material for: The Antarctic Moss Pohlia nutans Genome Provides Insights Into the Evolution of Bryophytes and the Adaptation to Extreme Terrestrial Habitats
Source: Front Plant Sci. 2022 Jun 17;13:920138. doi: 10.3389/fpls.2022.920138 (PMC9247546; doi:10.3389/fpls.2022.920138)
Supplement: Supplementary Table 1 — Comparison of BUSCO assessment of genome annotation among four bryophytes. [file Data_Sheet_1.zip]

Archive with 6 entries (6 files):
- Data Sheet 1/Table 1 (82).docx
- Data Sheet 1/Table 2 (37).docx
- Data Sheet 1/Table 3 (25).docx
- Data Sheet 1/Table 4 (17).docx
- Data Sheet 1/Table 5 (8).xlsx
- Data Sheet 1/Table 6 (6).xlsx
