# Supplementary material for: The Antarctic Moss Pohlia nutans Genome Provides Insights Into the Evolution of Bryophytes and the Adaptation to Extreme Terrestrial Habitats
Source: Front Plant Sci. 2022 Jun 17;13:920138. doi: 10.3389/fpls.2022.920138 (PMC9247546; doi:10.3389/fpls.2022.920138)
Supplement: Supplementary Table 1 — Comparison of BUSCO assessment of genome annotation among four bryophytes. [file Data_Sheet_1.zip › Data Sheet 1/Table 5 (8).xlsx]

## Sheet: Sheet1
Supplementary Table 5. All detected metabolites in Pohlia nutans under UV-B Radiation
Index	Q1 (Da)	Molecular Weight (Da)	Formula	Ionization model	Compounds	Class I	Class II	CAS	Level	CK1	CK2	CK3	UV-B1	UV-B2	UV-B3	mix01	mix02	mix03	cpd_ID	kegg_map
mws4052	102.1	101.042	C4H7NO2	[M+H]+	1-Aminocyclopropane-1-carboxylic acid	Others	Others	22059-21-8	B	986290	1272500	834520	1396600	916490	811720	790390	977110	729940	C01234	ko00270,ko01100,ko01110
pme3011	104.06	103.056	C4H9NO2	[M+H]+	γ-Aminobutyric acid	Organic acids	Organic acids	56-12-2	B	826780	608280	582460	473540	720400	580690	605790	586840	576940	C00334	ko00250,ko00330,ko00410,ko00650,ko00760,ko01100
pme3017	104	103.056	C4H9NO2	[M+H]+	2-Aminoisobutyric acid	Amino acids and derivatives	Amino acids and derivatives	62-57-7	A	1050000	1259800	973250	1154800	1090400	1027200	1014600	1050100	935580	C03665	--
pme3033	104	103.056	C4H9NO2	[M+H]+	N,N-Dimethylglycine	Amino acids and derivatives	Amino acids and derivatives	1118-68-9	B	553870	366480	344110	320840	378260	310440	335410	370710	357620	C01026	ko00260,ko01100
mws0574	103.05	104.041	C4H8O3	[M-H]-	α-Hydroxyisobutyric acid	Organic acids	Organic acids	594-61-6	B	14772	11526	12032	49376	83615	65038	45408	43985	39841	--	--
mws0576	103.05	104.041	C4H8O3	[M-H]-	3-Hydroxybutyrate	Organic acids	Organic acids	300-85-6	B	3907700	4745600	3689100	3801200	4019800	4134200	4191400	3780600	3998400	--	--
mws0206	103.05	104.041	C4H8O3	[M-H]-	(S)-2-Hydroxybutanoicacid	Organic acids	Organic acids	3347-90-8	B	6921	10122	7975.1	36409	53589	38306	23462	20501	19873	--	--
pme2049	103	104.041	C4H8O3	[M-H]-	2-Hydroxybutanoic acid	Organic acids	Organic acids	600-15-7	B	87305	37909	44622	191900	310360	235830	172270	134380	157080	C05984	ko00640
mws0890	104.03	105.036	C3H7NO3	[M-H]-	D-Serine	Amino acids and derivatives	Amino acids and derivatives	312-84-5	A	99674	127770	90606	65999	62804	67435	79754	78686	88116	--	--
pme0048	108	109.013	C2H7NO2S	[M-H]-	2-Aminoethanesulfinic acid	Organic acids	Organic acids	300-84-5	B	9	9	9	5355.1	7515.7	6022.8	4250.6	3394.2	4392.8	C00519	ko00430,ko01100
mws1358	109.04	110.032	C6H6O2	[M-H]-	Pyrocatechol	Phenolic acids	Phenolic acids	120-80-9	B	19533	25084	23061	19824	16883	38214	23947	29710	17702	C00090	ko01100
mws0255	112	111.038	C4H5N3O	[M+H]+	Cytosine	Nucleotides and derivatives	Nucleotides and derivatives	71-30-7	B	80862	72836	86776	108690	148020	146470	121720	104330	96282	C00380	ko00240,ko01100
pme2122	112.08	111.072	C5H9N3	[M+H]+	Histamine	Amino acids and derivatives	Amino acids and derivatives	51-45-6	B	95489	84474	91763	135100	172880	171010	138120	110010	113610	C00388	ko00340,ko01100,ko01110
mws0177	111.02	112.012	C5H4O3	[M-H]-	2-Furanoic acid	Organic acids	Organic acids	88-14-2	B	135190	93991	166530	135750	134000	141310	101370	118240	141900	--	--
pme0257	111.03	112.023	C4H4N2O2	[M-H]-	Uracil	Nucleotides and derivatives	Nucleotides and derivatives	66-22-8	B	288590	310710	307450	300000	366250	371700	375950	506460	433280	C00106	ko00240,ko00410,ko00770,ko01100
pme0006	116.1	115.056	C5H9NO2	[M+H]+	L-Proline	Amino acids and derivatives	Amino acids and derivatives	147-85-3	A	17010000	15603000	11019000	14115000	16708000	19728000	16625000	15814000	16046000	C00148	ko00330,ko00332,ko00970,ko01100,ko01110,ko01230,ko02010
pmf0585	116.1	115.056	C5H9NO2	[M+H]+	DL-Proline	Amino acids and derivatives	Amino acids and derivatives	609-36-9	A	17525000	16349000	11018000	14532000	16859000	19383000	16374000	16195000	15779000	C16435	--
mws0376	115	116.006	C4H4O4	[M-H]-	Fumaric acid	Organic acids	Organic acids	110-17-8	A	626740	578800	875840	1043900	1881800	1530900	1155400	1105100	1089800	C00122	ko00020,ko00190,ko00220,ko00250,ko00350,ko00360,ko00620,ko00650,ko00760,ko01100,ko01110,ko01200
pmb1096	118	117.053	C8H7N	[M+H]+	Indole	Alkaloids	Plumerane	120-72-9	A	244960	196660	114140	323790	358880	399260	306760	297520	275980	C00463	ko00380,ko00400,ko00402,ko01100,ko01110
mws1711	118.15	117.07	C5H11NO2	[M+H]+	D-(-)-Valine	Amino acids and derivatives	Amino acids and derivatives	640-68-6	A	32949000	31677000	22573000	31729000	33800000	38640000	32360000	30084000	32243000	C06417	--
mws0191	118.1	117.07	C5H11NO2	[M+H]+	Betaine	Alkaloids	Alkaloids	107-43-7	B	145110	433500	184730	163780	202890	151890	212110	218200	185880	C00719	ko00260,ko01100,ko02010
pme2634	118	117.07	C5H11NO2	[M+H]+	DL-Norvaline	Amino acids and derivatives	Amino acids and derivatives	760-78-1	A	55879000	54352000	40537000	53602000	56833000	63489000	54925000	55591000	54433000	C01826	--
pme0120	118.2	117.07	C5H11NO2	[M+H]+	5-Aminovaleric acid	Amino acids and derivatives	Amino acids and derivatives	660-88-8	A	9	9	9	15617	35969	23317	22114	27084	18830	C00431	ko00310,ko00330,ko01100
mws0256	118.1	117.07	C5H11NO2	[M+H]+	L-Valine	Amino acids and derivatives	Amino acids and derivatives	72-18-4	A	58960000	58333000	46213000	59945000	60697000	64971000	59481000	59884000	59711000	C00183	ko00280,ko00290,ko00460,ko00770,ko00966,ko00970,ko01100,ko01110,ko01210,ko01230,ko02010
mws0470	117.02	118.021	C4H6O4	[M-H]-	Methylmalonic acid	Organic acids	Organic acids	516-05-2	A	16557000	14896000	14758000	29967000	42488000	38114000	32503000	31290000	30218000	C02170	ko00240,ko00280,ko00640,ko01100
mws0192	117.03	118.021	C4H6O4	[M-H]-	Succinic acid	Organic acids	Organic acids	110-15-6	A	16928000	15917000	14821000	31932000	44283000	40071000	32586000	33629000	30993000	C00042	ko00020,ko00190,ko00250,ko00310,ko00350,ko00360,ko00620,ko00630,ko00640,ko00650,ko00760,ko00920,ko01100,ko01110,ko01200
mws0147	117.1	118.055	C5H10O3	[M-H]-	3-Hydroxy-3-methyl butyric acid	Organic acids	Organic acids	625-08-1	B	756630	535890	452390	706650	1251300	1077500	761110	746330	765890	--	--
mws0230	120	119.05	C4H9NO3	[M+H]+	L-(-)-Threonine	Amino acids and derivatives	Amino acids and derivatives	72-19-5	B	6595400	7467500	5558500	7143500	7767500	8013800	7624100	7240300	7432700	C00188	ko00260,ko00261,ko00290,ko00860,ko00970,ko01100,ko01110,ko01230,ko02010
mws0671	120.1	119.05	C4H9NO3	[M+H]+	L-Homoserine	Organic acids	Organic acids	672-15-1	B	6120100	6168000	4190300	6135200	5853100	5953100	5598800	6402300	5549500	C00263	ko00260,ko00270,ko00300,ko00920,ko01100,ko01110,ko01230
pmp001287	120.08	119.067	C8H9N	[M+H]+	N-Benzylmethylene isomethylamine	Alkaloids	Alkaloids	-	A	16473000	14789000	9123400	14659000	13386000	14151000	14487000	13457000	13476000	--	--
mws0628	121.04	122.032	C7H6O2	[M-H]-	4-Hydroxybenzaldehyde	Phenolic acids	Phenolic acids	123-08-0	A	625560	881640	521510	594390	654960	565250	686230	664570	650160	C00633	ko01100
mws0133	123.1	122.043	C6H6N2O	[M+H]+	Nicotinamide	Others	Vitamin	98-92-0	B	505410	636590	474280	552440	513700	663150	580620	527140	518510	C00153	ko00760,ko01100
pme0490	124	123.027	C6H5NO2	[M+H]+	Nicotinic acid	Others	Vitamin	59-67-6	A	962400	619860	1002000	1047200	1240900	1211200	1204800	1125500	1110000	C00253	ko00760,ko00960,ko01100,ko01110
mws0236	124	125.008	C2H7NO3S	[M-H]-	2-Aminoethanesulfonic acid	Organic acids	Organic acids	107-35-7	B	8283.8	13643	15860	21241	19222	17389	20147	21386	11735	C00245	ko00430,ko00920,ko01100,ko02010
pmp001086	127	126.026	C6H6O3	[M+H]+	5-Hydroxymethylfurfural	Phenolic acids	Phenolic acids	67-47-0	A	646780	370130	725670	736560	588810	424360	509820	619950	562200	C11101	--
pmp000509	127.03	126.026	C6H6O3	[M+H]+	Maltol	Others	Others	118-71-8	A	378140	625790	465810	896000	716750	676300	731260	707430	529740	C11918	--
mws0251	127	126.037	C5H6N2O2	[M+H]+	Thymine	Nucleotides and derivatives	Nucleotides and derivatives	65-71-4	B	61306	52636	69301	72724	77565	98685	89246	74379	77225	C00178	ko00240,ko01100
mws0813	128	129.036	C5H7NO3	[M-H]-	5-Oxoproline	Amino acids and derivatives	Amino acids and derivatives	149-87-1	B	19046	14062	17078	15985	14875	22324	20895	17648	15314	C01879	ko00480,ko01100
mws0263	128.03	129.036	C5H7NO3	[M-H]-	L-PyroglutamicAcid	Amino acids and derivatives	Amino acids and derivatives	98-79-3	B	5026	9095.8	3755.7	5284.6	5187.3	5581.4	8891.1	6802.8	6157.4	--	--
Rfmb319	130.09	129.07	C6H11NO2	[M+H]+	Pipecolic acid	Amino acids and derivatives	Amino acids and derivatives	4043-87-2	A	907030	962500	717710	1062100	1096700	1324900	1168500	1099600	1121400	--	--
pmb0501	131.1	130.111	C5H14N4	[M+H]+	Agmatine	Alkaloids	Phenolamine	306-60-5	B	7140.2	4585.1	9	9274.3	13856	11972	8291.2	8517.1	6113.1	C00179	ko00330,ko01100
mws1570	132.07	131.05	C5H9NO3	[M+H]+	Cis-4-Hydroxy-D-proline	Amino acids and derivatives	Amino acids and derivatives	2584-71-6	B	113720	208090	163260	144580	149560	141180	95633	104130	114610	C03440	ko00330,ko01100
mws0216	132.06	131.05	C5H9NO3	[M+H]+	Trans-4-Hydroxy-L-proline	Amino acids and derivatives	Amino acids and derivatives	51-35-4	A	30475000	29230000	17602000	31418000	34357000	39821000	28481000	31150000	27464000	C01157	ko00330,ko01100,ko02010
mws0258	132	131.085	C6H13NO2	[M+H]+	L-Isoleucine	Amino acids and derivatives	Amino acids and derivatives	73-32-5	A	71531000	73104000	71926000	68721000	71016000	70214000	72429000	72094000	72065000	C00407	ko00280,ko00290,ko00460,ko00960,ko00966,ko00970,ko01100,ko01110,ko01210,ko01230,ko02010
mws1587	132.1	131.085	C6H13NO2	[M+H]+	α-Aminocaproic acid	Amino acids and derivatives	Amino acids and derivatives	327-57-1	A	72651000	72185000	71574000	65666000	68711000	68149000	73612000	70822000	71000000	--	--
mws0227	132.1	131.085	C6H13NO2	[M+H]+	L-Leucine	Amino acids and derivatives	Amino acids and derivatives	61-90-5	A	69050000	67851000	68634000	63886000	66307000	64986000	69248000	67067000	67724000	C00123	ko00280,ko00290,ko00966,ko00970,ko01100,ko01110,ko01210,ko01230,ko02010
pme0274	132.09	131.085	C6H13NO2	[M+H]+	6-Aminocaproic acid	Organic acids	Organic acids	60-32-2	A	7455000	7083900	3688700	6183900	7073100	9211400	7059000	7101100	6471100	C02378	ko01100
mws0473	131.04	132.035	C5H8O4	[M-H]-	2-Methylsuccinic acid	Organic acids	Organic acids	498-21-5	B	1565100	1531700	1542100	1677800	2327600	1962100	1745200	1862000	1733000	--	--
mws0001	133.05	132.046	C4H8N2O3	[M+H]+	L-Asparagine Anhydrous	Amino acids and derivatives	Amino acids and derivatives	70-47-3	B	4323500	5514300	4018600	3702300	5274100	4426400	5857300	4742700	4889000	C00152	ko00250,ko00460,ko00970,ko01100,ko01110,ko01230
mws0341	131.08	132.07	C6H12O3	[M-H]-	(S)-(-)-2-Hydroxyisocaproic acid	Organic acids	Organic acids	13748-90-8	B	105010	117590	74899	190320	357520	328660	216300	163970	238670	--	--
mws0219	132	133.03	C4H7NO4	[M-H]-	L-AsparticAcid	Amino acids and derivatives	Amino acids and derivatives	56-84-8	A	7250800	7443100	6784000	9538600	8358900	8785100	8497200	8534900	7663900	C00049	ko00220,ko00250,ko00260,ko00261,ko00270,ko00300,ko00340,ko00410,ko00460,ko00710,ko00760,ko00770,ko00970,ko01100,ko01110,ko01200,ko01210,ko01230,ko02010
mws0275	133	134.015	C4H6O5	[M-H]-	L-(-)-Malic acid	Organic acids	Organic acids	636-61-3	B	69840000	74797000	72984000	61522000	62790000	54823000	67781000	67449000	66352000	C00497	ko00650,ko01100
pmb0374	136.1	135.049	C5H5N5	[M+H]+	Aminopurine	Alkaloids	Alkaloids	452-06-2	A	166450	189950	194040	241700	262390	222650	204950	251710	217070	--	--
pme0040	136.1	135.049	C5H5N5	[M+H]+	Adenine	Nucleotides and derivatives	Nucleotides and derivatives	73-24-5	A	2739100	2225400	2243000	2944900	4229100	4325500	3393500	3606200	3366800	C00147	ko00230,ko00908,ko01100
mws0889	135	136.029	C4H8O5	[M-H]-	Threonate	Others	Saccharides and Alcohols	70753-61-6	B	792780	798300	995350	1217300	2194000	2540100	1238400	1362200	1469200	--	--
pme0033	137	136.033	C5H4N4O	[M+H]+	Hypoxanthine	Nucleotides and derivatives	Nucleotides and derivatives	68-94-0	B	24766	74476	33244	32565	26966	26890	40419	45174	32867	C00262	ko00230,ko01100
pme1173	137	136.033	C5H4N4O	[M+H]+	Allopurinol	Nucleotides and derivatives	Nucleotides and derivatives	315-30-0	B	25538	55126	28780	21337	19363	22098	28502	25378	28524	--	--
Hmbn002174	135.05	136.053	C8H8O2	[M-H]-	4-Hydroxyacetophenone	Phenolic acids	Phenolic acids	99-93-4	B	22813	19058	21128	21301	20873	18720	22687	15106	21527	--	--
pme1002	138.08	137.076	C8H11NO	[M+H]+	L-Tyramine	Amino acids and derivatives	Amino acids and derivatives	51-67-2	B	9996.1	8128.7	6004.5	15523	14417	24205	15580	11340	15929	C00483	ko00350,ko00950,ko01100,ko01110
mws0749	137.03	138.026	C7H6O3	[M-H]-	4-Hydroxybenzoic acid	Phenolic acids	Phenolic acids	99-96-7	B	642490	634910	553890	888020	885750	774430	704090	767290	710080	C00156	ko00130,ko00790,ko01100,ko01110
Hmln001566	137.02	138.032	C7H6O3	[M-H]-	Salicylic acid	Phenolic acids	Phenolic acids	69-72-7	B	544930	607960	445320	541190	645960	588470	535750	524220	538910	C00805	ko00360,ko01100,ko01110,ko04075
Hmgn001653	137.02	138.032	C7H6O3	[M-H]-	3,4-Dihydroxybenzaldehyde	Phenolic acids	Phenolic acids	139-85-5	B	574600	700880	472180	679240	721620	607230	559200	591030	560420	--	--
mws2368	137.07	138.061	C8H10O2	[M-H]-	Tyrosol	Phenolic acids	Phenolic acids	501-94-0	B	22312	28726	27702	31705	32008	24634	28379	30119	22752	--	--
pme3207	141.03	142.021	C6H6O4	[M-H]-	Trans,trans-Muconic acid	Organic acids	Organic acids	3588-17-8	B	12830000	11507000	14846000	14809000	15056000	12433000	13117000	12993000	12628000	--	--
pmb0764	144.1	143.033	C6H9NOS	[M+H]+	4-Methyl-5-thiazoleethanol	Others	Others	137-00-8	A	52153	23162	49382	48227	53204	51113	55663	47656	41564	C04294	ko00730,ko01100
Rfmb320	144.1	143.085	C7H13NO2	[M+H]+	1,2-N-Methylpipecolic acid	Amino acids and derivatives	Amino acids and derivatives	7730-87-2	B	52380	62000	212110	93841	113110	2978400	765600	647620	615200	--	--
Rfmb318	144.1	144.092	C7H14NO2+	[M]+	Proline βine(ProBet)	Amino acids and derivatives	Amino acids and derivatives	1195-94-4	A	26408	37477	125500	47983	53178	1821800	465050	393450	408930	--	--
mws0103	146.1	145.047	C9H7NO	[M+H]+	Indole-3-carboxaldehyde	Alkaloids	Plumerane	487-89-8	B	138650	182640	112000	149980	172280	217870	190530	171990	170070	C08493	--
pme0295	146.07	145.065	C6H11NO3	[M+H]+	4-Acetamidobutyric acid	Organic acids	Organic acids	3025-96-5	B	64801	57869	124270	73188	69276	49666	85842	81380	91111	C02946	ko00330,ko01100
mws0567	146.09	145.076	C5H11N3O2	[M+H]+	4-Guanidinobutyric acid	Organic acids	Organic acids	463-00-3	B	152280	175520	133120	238820	434490	340670	278940	262600	214420	C01035	ko00330,ko01100
mws0017	146.2	145.144	C7H19N3	[M+H]+	Spermidine	Alkaloids	Phenolamine	124-20-9	A	61263	35441	47701	31821	57270	54625	61481	52640	61649	C00315	ko00330,ko00410,ko00480,ko00940,ko01100,ko02010
mws0208	145.06	146.049	C6H10O4	[M-H]-	Adipic Acid	Organic acids	Organic acids	124-04-9	B	599660	558920	577430	877880	1205300	1046800	819550	792430	818870	C06104	ko01100
mws0924	145.06	146.049	C6H10O4	[M-H]-	2-Methylglutaric acid	Organic acids	Organic acids	617-62-9	B	600580	570830	552480	969880	1168000	1083700	842780	828640	785790	--	--
pme0193	147.07	146.06	C5H10N2O3	[M+H]+	L-Glutamine	Amino acids and derivatives	Amino acids and derivatives	56-85-9	B	5935100	4123400	3071100	4065500	5127300	5955300	5586300	4987900	5351300	C00064	ko00220,ko00230,ko00240,ko00250,ko00630,ko00910,ko00970,ko01100,ko01230,ko02010
pme0026	147	146.095	C6H14N2O2	[M+H]+	L-(+)-Lysine	Amino acids and derivatives	Amino acids and derivatives	56-87-1	B	13616000	17392000	14644000	15832000	18717000	17232000	17496000	18108000	17837000	C00047	ko00300,ko00310,ko00780,ko00960,ko00970,ko01100,ko01110,ko01210,ko01230,ko02010
mws1050	148.05	147.045	C5H9NO4	[M+H]+	O-Acetylserine	Amino acids and derivatives	Amino acids and derivatives	5147-00-2	B	1731100	2006100	1701300	1184300	510300	981940	1341000	1386200	1246800	C00979	ko00270,ko00908,ko00920,ko00998,ko01100,ko01110,ko01200,ko01230,ko04122
pme0014	148.1	147.045	C5H9NO4	[M+H]+	L-Glutamic acid	Amino acids and derivatives	Amino acids and derivatives	56-86-0	A	80463000	80930000	77872000	89886000	87360000	83282000	84188000	86845000	84065000	C00025	ko00220,ko00250,ko00330,ko00332,ko00340,ko00430,ko00480,ko00630,ko00650,ko00660,ko00860,ko00910,ko00970,ko00998,ko01100,ko01110,ko01200,ko01210,ko01230,ko02010
mws1706	148.1	147.045	C5H9NO4	[M+H]+	Glutamic acid	Amino acids and derivatives	Amino acids and derivatives	617-65-2	A	78462000	81320000	74754000	92948000	85477000	79418000	83369000	85483000	82928000	--	--
pmp001285	149.02	148.012	C8H4O3	[M+H]+	Phthalic anhydride	Phenolic acids	Phenolic acids	85-44-9	A	979210	939190	608080	1138000	539070	519700	761840	703550	731200	--	--
mws2213	147.05	148.046	C9H8O2	[M-H]-	Cinnamic acid	Phenolic acids	Phenolic acids	140-10-3	B	11101	23144	7514.2	10268	12874	8657.2	9531.8	12725	13807	C00423	ko00130,ko00360,ko00940,ko00999,ko01100,ko01110
pme1210	150	149.042	C5H11NO2S	[M+H]+	L-Methionine	Amino acids and derivatives	Amino acids and derivatives	63-68-3	A	1148700	1104900	676750	659370	787730	965000	981560	928560	888440	C00073	ko00270,ko00966,ko00970,ko01100,ko01110,ko01210,ko01230
mws0847	150	149.063	C6H7N5	[M+H]+	1-Methyladenine	Nucleotides and derivatives	Nucleotides and derivatives	5142-22-3	A	33336	38583	24679	22330	27764	38145	32859	32122	27601	C02216	--
mws0262	149	150.009	C4H6O6	[M-H]-	L-(+)-Tartaric acid	Organic acids	Organic acids	87-69-4	B	12726	9089.1	12855	13320	19177	23948	16241	15286	11975	--	--
mws1499	149.05	150.044	C5H10O5	[M-H]-	D-(-)-Arabinose	Others	Saccharides and Alcohols	10323-20-3	B	34055	20520	22301	78865	87984	93299	66114	67085	47447	--	--
pme2019	149	150.044	C5H10O5	[M-H]-	DL-Arabinose	Others	Saccharides and Alcohols	147-81-9	B	38974	37786	18568	166080	117850	187850	73900	96610	89870	--	--
pme1109	152	151.043	C5H5N5O	[M+H]+	Guanine	Nucleotides and derivatives	Nucleotides and derivatives	73-40-5	A	1024500	1120100	918540	962730	982210	886010	964580	974990	942980	C00242	ko00230,ko01100
pme0183	152.1	151.043	C5H5N5O	[M+H]+	2-Hydroxy-6-aminopurine	Nucleotides and derivatives	Nucleotides and derivatives	3373-53-3	B	239540	266040	227930	193740	235020	276880	276810	286710	256430	--	--
mws0182	151	152.041	C8H8O3	[M-H]-	p-Hydroxyphenyl acetic acid	Phenolic acids	Phenolic acids	156-38-7	B	12174	11696	12027	27645	10971	31630	20891	17147	19056	C00642	ko00350,ko00360,ko01100
mws0458	151.05	152.041	C8H8O3	[M-H]-	Vanillin	Phenolic acids	Phenolic acids	121-33-5	B	925760	1757800	700580	950950	960610	992680	1005500	1085900	987410	C00755	ko00999,ko01100,ko01110
mws0213	151	152.058	C5H12O5	[M-H]-	Ribitol	Others	Saccharides and Alcohols	488-81-3	B	34289	46504	31472	22732	35681	39627	28651	30607	38699	--	--
mws0438	151.15	152.058	C5H12O5	[M-H]-	L-Arabitol	Others	Saccharides and Alcohols	7643-75-6	B	11321	14944	14066	17365	25327	17443	19379	17971	17145	--	--
mws0885	153	154.021	C7H6O4	[M-H]-	2,4-Dihydroxy benzoic acid	Phenolic acids	Phenolic acids	89-86-1	A	1319000	1661800	1435200	2285600	2310100	2334200	2003500	1880800	1738600	--	--
mws0183	153.1	154.021	C7H6O4	[M-H]-	Protocatechuic acid	Flavonoids	Flavanols	99-50-3	B	1183400	1386000	1413700	2183800	2258600	1863400	1618100	1678200	1695700	C00230	ko00400,ko01100,ko01110
mws0639	153.2	154.021	C7H6O4	[M-H]-	2,3-Dihydroxybenzoic Acid	Organic acids	Organic acids	303-38-8	A	1174200	1436900	1174000	2642300	2463300	2048500	1831500	1860300	1613000	C00196	ko01110
pmn001575	153	154.021	C7H6O4	[M-H]-	Gentisic acid	Phenolic acids	Phenolic acids	490-79-9	A	1430400	1554100	1416100	2788400	2490200	2008600	1805400	1657000	1727100	C00628	ko00350,ko01100
pmb3099	153	154.03	C4H11O4P	[M-H]-	Diethyl phosphate	Organic acids	Organic acids	598-02-7	B	665930	266690	434870	345000	322080	279570	341100	310420	328720	C06608	--
mws0254	156.1	155.061	C6H9N3O2	[M+H]+	L-Histidine	Amino acids and derivatives	Amino acids and derivatives	71-00-1	A	4582100	3932000	2181000	5769300	5647600	6144900	4847700	5403500	4656500	C00135	ko00340,ko00410,ko00970,ko01100,ko01110,ko01230,ko02010
pme0128	159.2	160.075	C6H12N2O3	[M-H]-	D-Alanyl-D-Alanine	Amino acids and derivatives	Amino acids and derivatives	923-16-0	B	6329.5	8961.5	7960.6	7104.1	7871.5	8469.2	5652	8117.2	7914.1	C00993	ko01100,ko01502
mws0005	161.1	160.091	C10H12N2	[M+H]+	Tryptamine	Alkaloids	Plumerane	61-54-1	B	170440	81664	71265	588170	890420	1043700	456030	481080	511990	C00398	ko00380,ko00901,ko01100,ko01110
mws1417	160	161.042	C9H7NO2	[M-H]-	Indole-3-carboxylic acid	Alkaloids	Plumerane	771-50-6	B	59332	73576	55428	48357	61848	68539	55814	74087	58577	--	--
mws0102	160.05	161.042	C9H7NO2	[M-H]-	Indole-5-carboxylic acid	Alkaloids	Plumerane	1670-81-1	B	54357	66928	45243	41501	55810	56501	53735	60855	54474	--	--
pme3382	160	161.059	C6H11NO4	[M-H]-	N-Acetylthreonine	Amino acids and derivatives	Amino acids and derivatives	17093-74-2	B	87825	76304	70198	122540	136720	153780	117560	117400	94300	--	--
pme2996	161	162.026	C9H6O3	[M-H]-	4-Hydroxycoumarin	Lignans and Coumarins	Coumarins	1076-38-6	B	7924.3	15138	12357	36313	27096	16058	19261	14196	23213	C20414	--
pme2914	161	162.044	C6H10O5	[M-H]-	3-Hydroxy-3-methylpentane-1,5-dioic acid	Amino acids and derivatives	Amino acids and derivatives	503-49-1	B	251470	333800	231350	518400	555110	643270	398130	425610	392040	C03761	--
pmf0440	163.1	162.061	C10H10O2	[M+H]+	4-MethoxycinnaMaldehyde	Phenolic acids	Phenolic acids	1963-36-6	B	297270	121180	283890	192540	191090	177810	192270	190870	175260	--	--
pme2758	162	163.039	C5H9NO5	[M-H]-	4-Hydroxy-L-glutamic acid	Amino acids and derivatives	Amino acids and derivatives	3913-68-6	B	20652	15249	11058	23957	18348	23760	17797	18599	8949.3	C03079	--
Zmhn003184	163.04	164.047	C9H8O3	[M-H]-	p-Coumaric acid	Phenolic acids	Phenolic acids	501-98-4	B	625170	571390	593860	754240	626930	527330	630580	601100	608540	C00811	ko00130,ko00350,ko00940,ko00950,ko00999,ko01100,ko01110
pme2617	166	165.036	C5H11NO3S	[M+H]+	Methionine sulfoxide	Amino acids and derivatives	Amino acids and derivatives	62697-73-8	B	1981200	1842300	1951300	1825700	1905900	1931000	2408700	1911600	2071500	--	--
pme3968	166	165.057	C6H7N5O	[M+H]+	7-Methylguanine	Nucleotides and derivatives	Nucleotides and derivatives	578-76-7	B	23067	29548	21277	22851	20282	28044	28034	33119	31020	C02242	--
Hmdp000626	166.08	165.069	C9H11NO2	[M+H]+	Polygonatine A	Alkaloids	Plumerane	-	B	9515.2	6341.2	9517.9	13841	16641	12479	10923	10973	9386.8	--	--
pmp001213	166.08	165.07	C9H11NO2	[M+H]+	Phenylalanine	Amino acids and derivatives	Amino acids and derivatives	63-91-2	A	41413000	41802000	39322000	44067000	42856000	43225000	42823000	43048000	41438000	C00079	ko00360,ko00400,ko00460,ko00940,ko00960,ko00966,ko00970,ko01100,ko01110,ko01210,ko01230,ko02010
mws1712	166.19	165.07	C9H11NO2	[M+H]+	D-(+)-Phenylalanine	Amino acids and derivatives	Amino acids and derivatives	673-06-3	A	36355000	34937000	27044000	34837000	34004000	35492000	34963000	34418000	34717000	C02265	ko00360,ko01100
pme0281	165.03	166.021	C8H6O4	[M-H]-	Terephthalic acid	Phenolic acids	Phenolic acids	100-21-0	A	5628900	2090100	4535300	5001700	4434200	3974600	3841800	4335700	3854900	C06337	ko01100
pme0282	165.03	166.021	C8H6O4	[M-H]-	Phthalic acid	Organic acids	Organic acids	88-99-3	A	355780	82029	376520	376750	366600	308500	307470	296760	297160	C01606	ko01100,ko02010
Zmhn001420	165.02	166.027	C8H6O4	[M-H]-	5,7-Dyhydroxy-1(3H)-isobenzofuran-one	Others	Others	-	B	372650	194950	323010	225480	264840	193340	224070	214350	281430	--	--
mws0344	165.05	166.038	C5H10O6	[M-H]-	D-Xylonic acid	Organic acids	Organic acids	526-91-0	B	650540	804550	698910	1922200	3125600	3102100	1750000	1776900	1793000	--	--
pme1266	167.1	166.042	C6H6N4O2	[M+H]+	3-Methylxanthine	Nucleotides and derivatives	Nucleotides and derivatives	1076-22-8	B	5192.6	6654.4	8566.8	7044.5	13387	3855	7824.6	9909.6	7854.4	C16357	ko00232,ko01100,ko01110
mws0274	165	166.055	C9H10O3	[M-H]-	Phenyllactate(PLA)	Organic acids	Organic acids	828-01-3	B	7798.3	17421	10042	23104	29031	18109	18084	13127	12443	--	--
mws0467	165.06	166.055	C9H10O3	[M-H]-	3-(4-Hydroxyphenyl)-propionic acid	Phenolic acids	Phenolic acids	501-97-3	B	8569.2	15067	14867	22384	29941	60375	20262	15034	17194	C01744	--
mws1686	167.1	166.055	C9H10O3	[M+H]+	Paeonol	Phenolic acids	Phenolic acids	552-41-0	B	41971	54047	28158	25950	30137	21334	40577	43607	26836	C10712	--
mws0497	165.06	166.055	C9H10O3	[M-H]-	L-(-)-3-Phenyllactic acid	Organic acids	Organic acids	20312-36-1	B	19807	18886	26728	35344	27662	29343	22766	18735	25303	--	--
Lmnp001551	167.07	166.063	C9H10O3	[M+H]+	3-Methoxy-4-hydroxy-acetophenone	Phenolic acids	Phenolic acids	-	B	60887	49899	41735	53944	41623	25622	59704	48423	34507	--	--
mws0851	143.11	166.086	C8H15NaO2	[M-Na]-	Sodium Valproate	Organic acids	Organic acids	1069-66-5	B	1752600	1769000	1288200	1287100	1478300	1419200	1642000	1600700	1684400	--	--
pmn001681	165.09	166.09	C10H14O2	[M-H]-	1-(4-Methoxyphenyl)-1-propanol	Phenolic acids	Phenolic acids	5349-60-0	A	1938.5	2175.3	9	1349.9	9	9	29698	30160	30456	--	--
Hmtp000776	168.07	167.059	C8H9NO3	[M+H]+	4,5,6-Trihydroxy-2-cyclohexen-1-ylideneacetonitrile	Alkaloids	Alkaloids	-	B	578770	496560	306660	500890	445610	502350	547980	485700	501870	--	--
mws0028	167	168.035	C8H8O4	[M-H]-	Vanillic acid	Phenolic acids	Phenolic acids	121-34-6	A	18462	28085	12189	53302	30647	39777	28393	17750	29592	C06672	--
pme1383	170.1	169.065	C8H11NO3	[M+H]+	Pyridoxine	Others	Vitamin	65-23-6	B	39406	32042	42873	133210	156280	124490	93971	86073	89230	C00314	ko00750,ko01100
pme0181	170.1	169.076	C7H11N3O2	[M+H]+	1-Methylhistidine	Amino acids and derivatives	Amino acids and derivatives	332-80-9	B	143020	143870	177860	145250	201620	171880	187610	164120	177080	C01152	ko00340,ko01100
mws0279	170	169.076	C7H11N3O2	[M+H]+	3-N-Methyl-L-histidine	Amino acids and derivatives	Amino acids and derivatives	368-16-1	B	7783.7	6542.3	7438.8	10453	13517	9989.1	16945	12266	9762.9	--	--
mws0024	169.02	170.015	C7H6O5	[M-H]-	Gallic acid	Flavonoids	Flavanols	149-91-7	B	9	9	9	280060	194000	224670	101990	101980	106260	C01424	--
pme0124	173.2	172.075	C7H12N2O3	[M+H]+	Glycyl-L-proline	Amino acids and derivatives	Amino acids and derivatives	704-15-4	B	9845.7	8759.4	9632.2	10666	15747	12583	11691	16323	11199	--	--
pme0253	174.1	173.094	C8H15NO3	[M+H]+	N-Acetyl-L-leucine	Amino acids and derivatives	Amino acids and derivatives	1188-21-2	B	109420	62667	57331	216630	489660	729410	271420	286320	247290	C02710	--
pme3009	175	174.009	C6H6O6	[M+H]+	Trans-Citridic acid	Organic acids	Organic acids	4023-65-8	B	1028100	842990	940600	845900	613150	742610	1051900	868640	866370	--	--
mws0154	173.05	174.044	C7H10O5	[M-H]-	Shikimic acid	Organic acids	Organic acids	138-59-0	A	158590	171020	222880	260610	176760	190030	173620	174590	179590	C00493	ko00400,ko01100,ko01110,ko01230
mws0242	173.1	174.078	C8H14O4	[M-H]-	SubericAcid	Organic acids	Organic acids	505-48-6	B	173080	144760	167920	166420	235870	237550	182230	194090	194380	C08278	--
mws1401	175	174.089	C7H14N2O3	[M+H]+	L-theanine	Amino acids and derivatives	Amino acids and derivatives	3081-61-6	B	20466	20652	13997	106280	57388	104060	53908	58445	50560	C01047	--
mws0260	175	174.1	C6H14N4O2	[M+H]+	L-(+)-Arginine	Amino acids and derivatives	Amino acids and derivatives	74-79-3	A	2949300	2073900	1254200	2300600	3716000	3800000	3328800	3202100	3193600	C00062	ko00220,ko00261,ko00330,ko00472,ko00970,ko00998,ko01100,ko01110,ko01230,ko02010
pme2559	174	175.039	C6H9NO5	[M-H]-	N-Acetylaspartate	Amino acids and derivatives	Amino acids and derivatives	997-55-7	B	11386	8298.1	15719	22690	19891	18834	16832	17154	15906	C01042	ko00250,ko01100
pme0008	176.1	175.084	C6H13N3O3	[M+H]+	L-Citrulline	Amino acids and derivatives	Amino acids and derivatives	372-75-8	B	246930	482150	241540	303610	399480	250770	393430	321370	365040	C00327	ko00220,ko01100,ko01110,ko01230
Hmfn00531	175.03	176.033	C6H8O6	[M-H]-	L-Ascorbic acid	Others	Vitamin	50-81-7	A	224940	150710	476060	9	206950	172230	107160	80070	142150	C00072	ko00053,ko00480,ko01100,ko01110
pme2836	178.08	177.07	C10H11NO2	[M+H]+	5-Hydroxytryptophol	Alkaloids	Plumerane	154-02-9	B	80600	62146	108420	127690	98056	97143	100740	106630	97072	--	--
pmf0367	177.03	178.021	C9H6O4	[M-H]-	5,7-Dihydroxychromone	Others	Others	31721-94-5	A	121140	183000	185520	291390	200320	147810	189910	220680	184350	C09001	--
mws1074	177.03	178.021	C9H6O4	[M-H]-	Daphnetin	Lignans and Coumarins	Coumarins	486-35-1	A	16904	25670	22478	35187	26046	58902	26891	34144	33975	C03093	--
mws1013	177	178.021	C9H6O4	[M-H]-	Esculetin	Lignans and Coumarins	Coumarins	305-01-1	A	838840	525090	1074000	1021600	705640	1011600	896570	823730	895330	C09263	--
mws0875	179	178.032	C5H10N2O3S	[M+H]+	Cys-Gly	Amino acids and derivatives	Amino acids and derivatives	19246-18-5	B	61354	44726	23332	18012	16432	13333	18840	10058	22677	C01419	ko00480,ko01100
pme2253	177.14	178.038	C6H10O6	[M-H]-	L-Gulonic-γ-lactone	Others	Saccharides and Alcohols	1128-23-0	B	101120	93427	90636	82954	88369	75898	90652	74872	73260	C01040	ko00053,ko01100
pmf0284	177.06	178.055	C10H10O3	[M-H]-	Riboprine	Phenolic acids	Phenolic acids	7724-76-7	B	13026	25553	7698.5	15217	12812	12157	11945	13763	10767	--	--
mws1200	177	178.055	C10H10O3	[M-H]-	Trans-4-Hydroxycinnamic Acid Methyl Ester	Phenolic acids	Phenolic acids	19367-38-5	B	12644	13701	17819	33438	32815	24709	21919	21283	21220	--	--
mws1195	179.1	178.055	C10H10O3	[M+H]+	Methyl p-coumarate	Phenolic acids	Phenolic acids	3943-97-3	B	9330.5	8067.2	13335	28515	22406	18316	16650	14595	16904	--	--
pmn001682	179.03	180.035	C9H8O4	[M-H]-	Sorbic acid	Phenolic acids	Phenolic acids	110-44-1	A	4753000	2789100	4767100	4872200	3373000	4490200	4026400	3437000	3999100	--	--
mws2212	179.04	180.035	C9H8O4	[M-H]-	Caffeic acid	Phenolic acids	Phenolic acids	331-39-5	A	6879400	4402500	8329200	7678500	5629600	6347100	6235200	6133700	6085900	C01197	ko00940,ko01100,ko01110
mws4170	179.06	180.053	C6H12O6	[M-H]-	D-Glucose	Others	Saccharides and Alcohols	14431-43-7	A	832270	998790	834670	1916600	1784500	1183800	999510	1332600	1533200	--	--
pme0516	179.16	180.053	C6H12O6	[M-H]-	Inositol	Others	Saccharides and Alcohols	87-89-8	A	705420	801230	854180	756160	692490	638750	598110	757310	780730	C00137	ko00052,ko00053,ko00562,ko01100,ko02010,ko04070
mws0198	179	180.053	C6H12O6	[M-H]-	D-(+)-Glucose	Others	Saccharides and Alcohols	50-99-7	A	345630	293790	358820	436590	455770	414960	484940	444130	507890	C00031	ko00010,ko00030,ko00052,ko00500,ko00520,ko00901,ko01100,ko01110,ko02010,ko04933
mws0250	182.1	181.065	C9H11NO3	[M+H]+	L-(-)-Tyrosine	Amino acids and derivatives	Amino acids and derivatives	60-18-4	A	27436000	25177000	20141000	21923000	23489000	22792000	24269000	25031000	23423000	C00082	ko00130,ko00261,ko00350,ko00360,ko00400,ko00460,ko00730,ko00940,ko00950,ko00965,ko00966,ko00970,ko01100,ko01110,ko01210,ko01230
mws0160	181.06	182.049	C9H10O4	[M-H]-	Ethyl 3,4-Dihydroxybenzoate(Ethyl protocatechuate)	Organic acids	Organic acids	3943-89-3	B	7358.9	16488	11973	15785	4459.8	6943.7	14543	12966	12731	--	--
mws1350	181.06	182.049	C9H10O4	[M-H]-	Syringic Aldehyde	Phenolic acids	Phenolic acids	134-96-3	B	24946	30380	14592	28461	27969	11564	27600	17981	14034	--	--
mws0214	181	182.067	C6H14O6	[M-H]-	D-Sorbitol	Others	Saccharides and Alcohols	50-70-4	B	27848	40782	30483	35211	30380	16947	25937	29258	27802	C00794	ko00051,ko00052,ko01100,ko02010
mws1155	181.2	182.067	C6H14O6	[M-H]-	Mannitol	Others	Saccharides and Alcohols	87-78-5	B	7633.7	13844	5309.5	15362	8416.7	4038.8	9339	7965.9	12431	C00392	ko00051,ko01100,ko02010
pme2237	181.08	182.067	C6H14O6	[M-H]-	Dulcitol	Others	Saccharides and Alcohols	608-66-2	B	39326	65362	30907	67289	47055	34368	28595	46545	37281	C01697	ko00052,ko01100
pme2596	184.05	183.045	C8H9NO4	[M+H]+	4-Pyridoxic acid	Others	Vitamin	82-82-6	B	27256	7853.6	15342	19660	17953	20839	11717	23826	16738	C00847	ko00750,ko01100
pme0309	183.04	184.029	C8H8O5	[M-H]-	Methyl gallate	Flavonoids	Flavanols	99-24-1	B	19303	59114	29426	35080	36665	14623	36647	27164	20728	--	--
mws4171	183.03	184.029	C8H8O5	[M-H]-	Methyl 2,4,6-trihydroxybenzoate	Phenolic acids	Phenolic acids	3147-39-5	B	21522	17314	16732	52188	58336	57561	40403	38127	36609	--	--
mws1668	187	186.026	C11H6O3	[M+H]+	Angelicin	Lignans and Coumarins	Coumarins	523-50-2	A	228310	325690	171840	209430	239740	216030	236560	227780	222560	C09060	ko01110
pme3553	187	186.026	C11H6O3	[M+H]+	Psoralen	Lignans and Coumarins	Coumarins	66-97-7	A	214100	307870	153050	187630	221860	202990	228430	225530	201630	C09305	ko01110
mws0752	185.16	186.147	C11H22O2	[M-H]-	Undecylic Acid	Lipids	Free fatty acids	112-37-8	B	2416900	2631400	2669500	2344900	2393300	2237100	2467900	2481200	2329000	--	--
pme0137	187.2	188.069	C7H12N2O4	[M-H]-	N-α-Acetyl-L-glutamine	Amino acids and derivatives	Amino acids and derivatives	2490-97-3	B	73415	74469	77893	102680	146150	83834	97452	96790	92893	--	--
mws0237	187.1	188.093	C9H16O4	[M-H]-	Anchoic Acid	Organic acids	Organic acids	123-99-9	B	1413400	1494000	1166500	1442700	3121800	2679300	1879400	1763400	1795500	C08261	--
pme0122	189.2	188.103	C8H16N2O3	[M+H]+	N6-Acetyl-L-lysine	Amino acids and derivatives	Amino acids and derivatives	692-04-6	B	1543300	1526900	1139600	1766100	1668500	1792100	1570700	1616500	1511300	C02727	ko00310,ko01100
mws0736	189.1	188.103	C8H16N2O3	[M+H]+	N-Glycyl-L-leucine	Amino acids and derivatives	Amino acids and derivatives	869-19-2	B	190570	232610	140890	312620	594820	626010	367120	347920	343950	C02155	--
mws5041	189.12	188.103	C8H16N2O3	[M+H]+	Glycylisoleucine	Amino acids and derivatives	Amino acids and derivatives	19461-38-2	B	204820	277740	161430	295180	578120	618970	344960	379270	348930	--	--
pme3388	189	188.114	C7H16N4O2	[M+H]+	H-HomoArg-OH	Amino acids and derivatives	Amino acids and derivatives	156-86-5	B	23183	20727	14413	40280	68608	69015	39574	34466	32407	C01924	--
mws0193	190.1	189.099	C7H15N3O3	[M+H]+	L-Homocitrulline	Amino acids and derivatives	Amino acids and derivatives	1190-49-4	B	126900	111120	101110	173730	137440	149040	122110	139640	119640	C02427	--
pme0278	191.09	190.083	C7H14N2O4	[M+H]+	2,6-Diaminooimelic acid	Amino acids and derivatives	Amino acids and derivatives	583-93-7	B	282730	345060	223440	205330	244830	207450	251600	264360	251530	C00666	ko00300,ko01100,ko01110,ko01230
mws0281	191	192.018	C6H8O7	[M-H]-	Citric Acid	Organic acids	Organic acids	77-92-9	A	6935200	8756200	5655200	3324900	4350000	3270400	4417500	4648500	4194500	C00158	ko00020,ko00250,ko00630,ko01100,ko01110,ko01200,ko01210,ko01230
mws0277	191	192.053	C7H12O6	[M-H]-	Kinic acid	Organic acids	Organic acids	77-95-2	B	12173000	14764000	11463000	6091500	6931300	6590200	8979600	9161500	9532700	C00296	ko00400,ko01100
mws1189	193.1	194.033	C6H10O7	[M-H]-	D-Galacturonic acid(Gal A)	Organic acids	Organic acids	91510-62-2	B	100400	151720	101090	88928	114060	68003	83557	100590	121380	C00333	ko00040,ko00053,ko00520,ko01100,ko02010
mws1213	193.1	194.033	C6H10O7	[M-H]-	Aldehydo-D-galacturonate	Organic acids	Organic acids	685-73-4	B	105770	151720	113170	132750	97859	85021	76629	122280	110060	--	--
pme3705	193.14	194.033	C6H10O7	[M-H]-	D-Glucoronic acid	Others	Saccharides and Alcohols	6556-12-3	B	412190	507440	405060	551520	407110	363290	465030	485480	440820	C00191	ko00040,ko00053,ko00520,ko00562,ko01100
mws1354	193.06	194.049	C10H10O4	[M-H]-	Trans-ferulic acid	Phenolic acids	Phenolic acids	537-98-4	B	463750	133530	77525	64056	25827	96516	156650	146300	115770	--	--
mws0014	193.06	194.049	C10H10O4	[M-H]-	Ferulic acid	Phenolic acids	Phenolic acids	1135-24-6	B	465970	147880	103050	57270	26550	77509	130930	151880	143230	C01494	ko00940,ko01100,ko01110
pme0534	195.16	196.047	C6H12O7	[M-H]-	Gluconic acid	Others	Saccharides and Alcohols	526-95-4	A	475150	611860	490080	567820	574840	543110	533770	520280	530730	C00257	ko00030,ko01100,ko01110,ko01200
mws0612	195.07	196.064	C10H12O4	[M-H]-	3,4-Dimethoxyphenyl acetic acid	Organic acids	Organic acids	93-40-3	B	16036	15700	24693	18529	54475	17128	32817	34604	18480	--	--
pme3827	198.2	197.059	C9H11NO4	[M+H]+	3,4-Dihydroxy-DL-phenylalanine	Amino acids and derivatives	Amino acids and derivatives	63-84-3	B	411260	430130	264760	264810	284910	270410	299580	308800	391040	C00355	ko00350,ko00950,ko00965,ko01100,ko01110
mws0027	197.05	198.044	C9H10O5	[M-H]-	Syringic acid	Phenolic acids	Phenolic acids	530-57-4	B	137600	37699	74814	118470	196510	63132	110730	105620	80626	C10833	--
pme1419	164	199.032	C6H14ClNO2S	[M-Cl]+	L-Methionine methyl ester	Amino acids and derivatives	Amino acids and derivatives	2491-18-1	B	43833	36045	37997	45877	51674	50241	41113	40256	41166	--	--
pmb2640	199	200.162	C12H24O2	[M-H]-	Lauric acid	Lipids	Free fatty acids	143-07-7	B	5095.7	4889.5	9	4631.6	5304.8	5376.2	4880.3	4189.7	5976.8	C02679	ko00061,ko01100
Lmzn002605	201.11	202.101	C10H18O4	[M-H]-	Sebacic acid	Organic acids	Organic acids	111-20-6	B	61351	43558	34833	22551	36776	38124	39753	41541	38308	--	--
mws5037	203.14	202.118	C9H18N2O3	[M+H]+	Alanylleucine	Amino acids and derivatives	Amino acids and derivatives	1999-42-4	B	50497	37586	69033	56980	59498	68619	57072	54194	53807	--	--
mws0018	203	202.197	C10H26N4	[M+H]+	Spermine	Alkaloids	Phenolamine	71-44-3	A	16519000	18509000	16881000	18241000	19363000	21109000	19312000	18443000	20414000	C00750	ko00330,ko00410,ko00480,ko01100
pmp000967	205.1	204.08	C11H12N2O2	[M+H]+	Tryptophan	Amino acids and derivatives	Amino acids and derivatives	73-22-3	A	48622000	44636000	39702000	49761000	48907000	48823000	47254000	48621000	46768000	C00078	ko00260,ko00380,ko00400,ko00901,ko00966,ko00970,ko01100,ko01110,ko01210,ko01230
pme1261	206.13	205.117	C9H19NO4	[M+H]+	Pantothenol	Others	Saccharides and Alcohols	16485-10-2	B	32863	31329	27156	22015	35993	37023	35181	26453	26305	C05944	ko00770
mws2125	166.97	205.931	C3H4KO6P	[M-K]-	Phosphoenolpyruvic acid	Organic acids	Organic acids	4265-07-0	B	177090	309900	172850	69396	60128	52791	88915	93885	71816	--	--
pmb1587	207.2	206.118	C13H18O2	[M+H]+	4-Hydroxy-3,5-diisopropylbenzaldehyde	Phenolic acids	Phenolic acids	10537-86-7	B	29848	35600	22548	17338	22735	20222	19936	23715	20826	--	--
mws2184	207.07	208.064	C11H12O4	[M-H]-	Ethyl caffeate	Organic acids	Organic acids	102-37-4	B	37246	6364.9	3971.6	18173	26581	12927	15807	19268	19428	--	--
Hmcn000192	209.07	210.073	C7H14O7	[M-H]-	Sedoheptulose	Others	Saccharides and Alcohols	3019-74-7	B	138460	126830	138460	165910	139990	161290	82912	107620	98312	C02076	ko00710,ko01100
pme3437	213.07	212.058	C10H12O5	[M+H]+	Eudesmic acid(3,4,5-trimethoxybenzoic acid)	Phenolic acids	Phenolic acids	118-41-2	B	149010	16487	28065	78111	151030	34812	92507	75905	84428	--	--
Hmln002597	193.05	216.04	C10H9NaO4	[M-Na]-	Sodium ferulate	Others	Others	-	B	172320	102090	205890	336260	272520	266540	204340	209180	189530	--	--
pme0170	217.1	216.108	C8H16N4O3	[M+H]+	N-α-Acetyl-L-arginine	Amino acids and derivatives	Amino acids and derivatives	155-84-0	A	131670	112420	107190	272960	637470	551990	323120	342030	263250	--	--
mws5045	215.17	216.156	C12H24O3	[M-H]-	12-Hydroxydodecanoic acid	Lipids	Free fatty acids	505-95-3	B	395770	159230	200110	84147	98858	154580	184570	180010	182200	--	--
mws1622	219.17	218.153	C15H22O	[M+H]+	α-Cyperone	Others	Others	473-08-5	B	22265	19760	16975	12131	5695.5	7889.9	12615	13664	12753	C17090	--
mws1337	220.2	219.097	C9H17NO5	[M+H]+	D-Pantothenic Acid	Others	Vitamin	79-83-4	A	1384300	1791200	1502400	898990	863920	891970	1206000	1183600	1113200	C00864	ko00410,ko00770,ko01100,ko01110
pme1228	221.1	220.075	C11H12N2O3	[M+H]+	5-Hydroxy-L-tryptophan	Amino acids and derivatives	Amino acids and derivatives	56-69-9	B	178590	137030	153660	114580	134230	139020	188710	178480	168160	C00643	ko00380,ko01100
pme2773	223	222.055	C7H14N2O4S	[M+H]+	L-Cystathionine	Amino acids and derivatives	Amino acids and derivatives	56-88-2	B	7010	11063	7283.4	5239.2	8542	6442.1	5649	5105.5	5897.3	C02291	ko00260,ko00270,ko01100,ko01110,ko01230
mws5042	223.11	222.089	C11H14N2O3	[M+H]+	Glycylphenylalanine	Amino acids and derivatives	Amino acids and derivatives	721-66-4	B	352230	492610	227370	637760	1091400	1181200	694660	668630	670200	--	--
mws0520	224.1	223.074	C11H13NO4	[M+H]+	N-Acetyl-L-tyrosine	Amino acids and derivatives	Amino acids and derivatives	537-55-3	B	66508	25336	56691	85986	150730	177210	87042	101760	112970	--	--
pme1194	228	227.079	C9H13N3O4	[M+H]+	Deoxycytidine	Nucleotides and derivatives	Nucleotides and derivatives	951-77-9	B	37724	62438	45932	67093	95489	85374	60206	56257	54743	C00881	ko00240,ko01100,ko02010
mws0119	227.2	228.19	C14H28O2	[M-H]-	Myristic Acid	Lipids	Free fatty acids	544-63-8	A	1079200	1956500	1970400	2009500	2437600	1461700	1836900	2263900	3114200	--	--
mws2203	229	230.007	C5H11O8P	[M-H]-	Ribose-5-phosphate Barium Salt Hydrate	Organic acids	Organic acids	4300-28-1	B	169200	216950	207590	162770	130340	101930	107840	147980	125430	--	--
mws0474	229.15	230.136	C12H22O4	[M-H]-	Dodecanedioic aicd	Organic acids	Organic acids	693-23-2	A	45358	26209	23735	12820	13829	18288	22962	23269	19699	C02678	--
Hmlp001371	235.11	234.1	C12H14N2O3	[M+H]+	Cyclo(Tyr-Ala)	Amino acids and derivatives	Amino acids and derivatives	21754-26-7	B	7978.3	11132	5427.5	12605	19425	26045	18582	8831.5	10870	--	--
mws0863	213	234.988	C5H9NaO7P	[M-Na]-	2-Deoxyribose 5-phosphate	Nucleotides and derivatives	Nucleotides and derivatives	102916-66-5	B	25197	36868	28345	42648	29971	34347	34158	24691	38189	--	--
mws4176	237.12	236.103	C12H16N2O3	[M+H]+	DL-Alanyl-DL-phenylalanine	Amino acids and derivatives	Amino acids and derivatives	1999-45-7	B	22687	53408	23822	41742	189950	168160	93663	84433	93777	--	--
Lmhn003240	237.04	238.048	C11H10O6	[M-H]-	Benzoylmalic acid	Phenolic acids	Phenolic acids	-	B	467030	130650	409390	467520	411140	352720	343750	364650	348990	--	--
pmn001320	237.07	238.073	C12H14O5	[M-H]-	1-O-p-Cumaroylglycerol	Phenolic acids	Phenolic acids	106055-11-2	B	45823	3967.7	16239	15703	44999	8460.6	15548	24184	38097	--	--
mws0221	241	240.012	C6H12N2O4S2	[M+H]+	L-(-)-Cystine	Amino acids and derivatives	Amino acids and derivatives	56-89-3	B	63950	42184	48155	27677	40557	30373	39274	24711	36348	C00491	ko00270,ko01100,ko02010
pme0264	243.09	242.078	C10H14N2O5	[M+H]+	Thymidine	Nucleotides and derivatives	Nucleotides and derivatives	50-89-5	B	15852	27058	19713	21787	26291	40038	28695	23909	28749	C00214	ko00240,ko01100
mws0359	241.22	242.205	C15H30O2	[M-H]-	Pentadecanoic Acid	Lipids	Free fatty acids	1002-84-2	B	16801	15376	7993.5	18893	15648	22256	11696	15575	24588	--	--
pme3732	244.09	243.073	C9H13N3O5	[M+H]+	Cytidine	Nucleotides and derivatives	Nucleotides and derivatives	65-46-3	B	405180	430030	444790	760370	1137300	1031000	729550	779590	737480	C00475	ko00240,ko01100,ko02010
mws0248	243.1	244.058	C9H12N2O6	[M-H]-	Uridine	Nucleotides and derivatives	Nucleotides and derivatives	58-96-8	A	188140	193730	132980	122640	150540	144570	189960	194620	151650	C00299	ko00240,ko01100,ko02010
pmb2591	245	246.089	C13H14N2O3	[M-H]-	Acetyltryptophan	Amino acids and derivatives	Amino acids and derivatives	2280-01-5	B	14882	13165	12646	48048	46788	75074	45376	32638	39459	C03137	--
pmp001084	249.1	248.127	C15H20O3	[M+H]+	Onitin	Others	Others	53823-02-2	A	31848	6581.1	9680.2	17657	9	26418	17773	14074	16708	--	--
pme3961	252	251.089	C10H13N5O3	[M+H]+	Deoxyadenosine	Nucleotides and derivatives	Nucleotides and derivatives	958-09-8	A	339040	1179300	549010	413760	510700	443870	578470	577790	566500	C00559	ko00230,ko01100,ko02010
pmn001611	253.2	254.225	C16H30O2	[M-H]-	Palmitoleic acid	Lipids	Free fatty acids	373-49-9	B	366560	689820	531570	819700	601560	315910	576280	615940	848680	C08362	ko00061
pmn001578	255.23	256.219	C16H32O2	[M-H]-	Hexadecanoic acid	Lipids	Free fatty acids	57-10-3	A	1855400	1938400	1494200	1861400	2901800	1827300	1860400	2166500	2269400	C00249	ko00061,ko00062,ko00071,ko00073,ko01040,ko01100,ko01212
mws0120	258.11	257.103	C8H20NO6P	[M+H]+	Choline alfoscerate	Lipids	PC	28319-77-9	A	18483000	21042000	19771000	19463000	19959000	17208000	20802000	19523000	20437000	--	--
mws0866	259	260.016	C6H13O9P	[M-H]-	D-Glucose 6-phosphate	Others	Saccharides and Alcohols	56-73-5	B	676580	1577500	1128400	506640	601020	502220	961740	734810	636490	C00092	ko00500,ko00562,ko00998,ko01100
mws1090	259	260.016	C6H13O9P	[M-H]-	Glucose-1-phosphate	Others	Saccharides and Alcohols	59-56-3	A	1543300	1845600	2335500	1747100	918320	777410	1807100	1602800	1423500	--	--
Hmsn000210	133.01	266.224	C17H30O2	[M-H]-	Methyl 7,10-hexadecadienoate	Lipids	Free fatty acids	-	B	5321800	6639200	5925200	4269800	4872000	3990000	4960200	5226600	5172600	--	--
pme1184	268.1	267.084	C10H13N5O4	[M+H]+	Deoxyguanosine	Nucleotides and derivatives	Nucleotides and derivatives	961-07-9	B	29143	165350	50615	69101	56513	58564	65123	67751	79605	C00330	ko00230,ko01100,ko02010
pme0230	268.1	267.084	C10H13N5O4	[M+H]+	Adenosine	Nucleotides and derivatives	Nucleotides and derivatives	58-61-7	A	31214000	30160000	32883000	39683000	40829000	40498000	36066000	35809000	35585000	C00212	ko00230,ko01100,ko02010
pme2890	269	268.041	C8H16N2O4S2	[M+H]+	L-Homocystine	Amino acids and derivatives	Amino acids and derivatives	626-72-2	B	33777	35229	18219	66007	51104	55379	21772	34169	23390	C01817	ko00270
mws1060	267.08	268.068	C10H12N4O5	[M-H]-	9-(β-D-Arabinofuranosyl)hypoxanthine	Nucleotides and derivatives	Nucleotides and derivatives	7013-16-3	B	63338	121970	63526	66168	66189	54908	90004	65491	63924	--	--
pmf0525	271	270.078	C16H14O4	[M+H]+	Imperatorin	Lignans and Coumarins	Coumarins	482-44-0	A	175120	23677	59655	14428	37182	36608	58056	59300	62368	C09269	--
pmf0526	271.1	270.078	C16H14O4	[M+H]+	Isoimperatorin	Lignans and Coumarins	Coumarins	482-45-1	A	13892	12280	11227	18915	34525	22044	22531	15904	16485	C16976	--
pme0376	271.07	272.058	C15H12O5	[M-H]-	Naringenin	Flavonoids	Dihydroflavone	480-41-1	B	9795.6	9868.4	10421	31294	27956	28128	17249	18187	14899	C00509	ko00941,ko00943,ko01100,ko01110
pme3475	273.07	272.058	C15H12O5	[M+H]+	Butin	Flavonoids	Dihydroflavone	492-14-8	B	5356.1	7900.3	8357.3	29437	24358	23140	16868	16201	16968	C09614	ko00941
mws0914	271	272.058	C15H12O5	[M-H]-	Pinobanksin	Flavonoids	Dihydroflavonol	548-82-3	B	5755.3	6905.2	5911	30054	27022	24801	17673	17949	21390	C09826	ko00941
pmp001119	273.08	272.058	C15H12O5	[M+H]+	3,5-Dihydroxy-2,4-dimethoxy-9H-fluoren-9-one	Others	Others	-	A	12971	19707	10499	13433	14716	11194	18870	19687	17801	--	--
pmp001264	274.28	273.243	C16H35NO2	[M+H]+	Hexadecylsphingosine	Lipids	Sphingolipids	-	A	9530600	5033300	6905800	5667400	5596800	4570200	5633300	5696500	6007000	--	--
pmp001230	279.2	278.136	C16H22O4	[M+H]+	Senkyunolide M	Others	Others	-	A	2026200	1833000	1279500	2154300	1052900	1104600	1365000	1570600	1355500	--	--
mws5035	279.17	278.147	C15H22N2O3	[M+H]+	Leucylphenylalanine	Amino acids and derivatives	Amino acids and derivatives	56217-82-4	B	53239	67066	26225	49043	62875	64383	42334	37074	45663	--	--
pmb0889	279.3	278.205	C18H30O2	[M+H]+	Punicic acid	Lipids	Free fatty acids	544-72-9	A	2329000	2204400	1912700	1393000	2091100	1027900	1870700	1815200	1733700	C08364	--
mws0367	277.1	278.205	C18H30O2	[M-H]-	α-Linolenic Acid	Lipids	Free fatty acids	463-40-1	A	4480	5938.5	5592	5427.4	4248.5	9	4360.3	3151.3	5607.5	C06427	ko00592,ko01040,ko01100,ko01110
mws0366	277.22	278.205	C18H30O2	[M-H]-	γ-Linolenic Acid	Lipids	Free fatty acids	506-26-3	A	22372000	40076000	35564000	31569000	34481000	21910000	29296000	29278000	38426000	--	--
mws0629	281.3	280.092	C13H16N2O5	[M+H]+	Asp-phe	Amino acids and derivatives	Amino acids and derivatives	13433-09-5	B	63636	55528	51073	157370	239460	254470	138690	129900	154510	--	--
mws1491	279.2	280.219	C18H32O2	[M-H]-	Linoleic acid	Lipids	Free fatty acids	60-33-3	A	243790	210510	171170	369580	331870	175000	307470	385290	310290	--	--
mws2623	281.25	282.234	C18H34O2	[M-H]-	11-Octadecanoic acid(Vaccenic acid)	Lipids	Free fatty acids	506-17-2	A	131750	294710	189580	188700	138700	171820	199250	129060	231310	--	--
pme1178	284.09	283.078	C10H13N5O5	[M+H]+	Guanosine	Nucleotides and derivatives	Nucleotides and derivatives	118-00-3	A	794410	718980	660760	1687800	1835400	1989900	1146400	1275400	1262700	C00387	ko00230,ko01100,ko02010
mws0668	283	284.063	C10H12N4O6	[M-H]-	Xanthosine	Nucleotides and derivatives	Nucleotides and derivatives	146-80-5	B	71502	63877	66228	138280	166360	149590	106530	110570	97224	C01762	ko00230,ko00232,ko01100,ko01110,ko02010
pmp000572	287.05	286.038	C15H10O6	[M+H]+	Luteolin	Flavonoids	Flavonoid	491-70-3	A	124510	287810	128550	1507700	1044200	1265500	717620	718230	684950	C01514	ko00941,ko00944,ko01100,ko01110
mws0062	287.05	286.038	C15H10O6	[M+H]+	Orobol	Flavonoids	Isoflavones	480-23-9	A	131520	229100	117130	1587500	1080400	1380800	732130	745660	716290	C10510	--
pme3279	287	286.038	C15H10O6	[M+H]+	2'-Hydroxygenistein	Flavonoids	Isoflavones	1156-78-1	A	162790	649280	207160	2084900	1395900	1512000	1056200	1005600	984810	C12134	ko00943
Hmbp002730	287.06	286.047	C15H10O6	[M+H]+	Isoscutellarein	Flavonoids	Flavonoid	41440-05-5	A	115940	258640	128700	1466300	977160	1189900	674100	678710	682440	--	--
Lmgn002843	285.05	286.048	C15H10O6	[M-H]-	2'-Hydroxyisoflavone	Flavonoids	Isoflavones	-	B	29315	159060	40675	362820	220160	258290	185740	198760	191480	--	--
pmp000019	287.09	286.073	C16H14O5	[M+H]+	Pabulenol	Lignans and Coumarins	Coumarins	33889-70-2	A	55804	29960	52508	18416	26038	64436	35734	40811	36999	--	--
pmp000020	287.09	286.073	C16H14O5	[M+H]+	Oxypeucedanin	Lignans and Coumarins	Coumarins	737-52-0	A	145370	71242	119470	44094	63532	149940	95348	93011	90805	C09282	--
Hmcp004650	287.22	286.212	C16H30O4	[M+H]+	Hexadecanedioic acid	Lipids	Free fatty acids	-	B	9061	22791	17890	12142	11376	9	13975	13842	14430	--	--
mws1436	287.3	286.262	C18H38O2	[M+H]+	1,18-Octadecanediol	Lipids	Free fatty acids	3155-43-9	B	3117.3	11028	5911	4333.8	4897.4	9	4995.3	5091.2	4373.4	--	--
mws0064	287.06	288.053	C15H12O6	[M-H]-	Eriodictyol	Flavonoids	Dihydroflavone	552-58-9	A	54153	74226	95693	705580	539770	623950	401970	331880	336270	C05631	ko00941,ko01100,ko01110
mws1094	287.06	288.053	C15H12O6	[M-H]-	Dihydrokaempferol	Flavonoids	Dihydroflavonol	480-20-6	A	313170	220710	458390	530420	547770	530010	524050	432190	418550	C00974	ko00941,ko01100,ko01110
pmb3081	289.1	289.99	C6H11PO11	[M-H]-	Glucarate O-Phosphoric acid	Others	Saccharides and Alcohols	-	B	6157100	5960200	7430400	3549500	4565600	3518700	4394700	3526800	4325700	--	--
pmb0494	295	294.141	C15H22N2O4	[M+H]+	N-Sinapoyl putrescine	Alkaloids	Phenolamine	-	B	142390	82977	84199	36646	66756	66342	63993	42646	76588	--	--
HmLn007772	293.18	294.183	C17H26O4	[M-H]-	Nordihydrocapsiate	Phenolic acids	Phenolic acids	220012-53-3	A	4278000	2091800	2631400	2027100	1792300	1740800	2525400	2494200	2814200	--	--
pmb2786	293	294.199	C18H30O3	[M-H]-	9-HOTrE	Lipids	Free fatty acids	89886-42-0	A	258800	262230	218720	160260	304320	169000	211810	207240	217050	--	--
pmb2792	293	294.199	C18H30O3	[M-H]-	13-HOTrE(r)	Lipids	Free fatty acids	74784-20-6	B	421080	135290	130510	105880	80189	71106	175980	190770	153360	--	--
pmb2787	293.2	294.199	C18H30O3	[M-H]-	9-KODE	Lipids	Free fatty acids	54232-59-6	B	61453	91398	69607	46617	69749	30811	58433	64145	62353	--	--
Rfmb091	295.23	296.214	C18H32O3	[M-H]-	9-Hydroxy-10,12-octadecadienoic acid	Lipids	Free fatty acids	15514-85-9	A	1728100	1747800	1482700	1076400	1585100	814180	1445600	1385200	1424500	--	--
pmn001688	295.23	296.214	C18H32O3	[M-H]-	9S-Hyroxy-10E,12E-octadecadienoic acid	Lipids	Free fatty acids	-	A	1713000	1731800	1527800	1141200	1669900	810400	1458000	1363800	1485100	--	--
pmb2778	295	296.214	C18H32O3	[M-H]-	9,10-EODE	Lipids	Free fatty acids	65167-83-1	A	1886800	1978100	1663200	1304600	1808400	969370	1672000	1594000	1678200	--	--
pmb2799	295	296.214	C18H32O3	[M-H]-	12,13-EODE	Lipids	Free fatty acids	6799-85-5	A	9286.1	22101	9095	10351	11052	8046.5	11997	12177	11573	--	--
Rfmb090	295.23	296.214	C18H32O3	[M-H]-	13-Hydroxy-9,11-octadecadienoic acid	Lipids	Free fatty acids	5204-88-6	A	1665100	1696800	1469600	1106500	1653000	831200	1479100	1357400	1426500	--	--
pme1474	298	297.075	C11H15N5O3S	[M+H]+	5'-Deoxy-5'-(methylthio)adenosine	Nucleotides and derivatives	Nucleotides and derivatives	2457-80-9	A	19708000	17868000	17952000	20313000	20547000	20332000	18217000	17862000	18045000	C00170	ko00270,ko00908,ko01100
mws0724	298.1	299.072	C10H13N5O6	[M-H]-	8-Hydroxyguanosine	Nucleotides and derivatives	Nucleotides and derivatives	3868-31-3	B	24476	27918	26436	9287.2	7051.5	9	23221	15227	25492	--	--
pmp000001	301.07	300.053	C16H12O6	[M+H]+	Hispidulin	Flavonoids	Flavonoid	1447-88-7	B	90533	184280	88855	250490	174760	127080	166670	158730	151650	C10058	--
pmp001127	301.11	300.053	C16H12O6	[M+H]+	Chrysoeriol	Flavonoids	Flavonoid	491-71-4	B	9131.9	9910.2	4622.9	22051	17495	10237	12588	14357	9325.7	C04293	ko00944
mws0058	299.06	300.053	C16H12O6	[M-H]-	Diosmetin	Flavonoids	Flavonoid	520-34-3	B	329920	644950	280110	898010	635960	470250	621750	605130	562930	--	--
Zmhp003514	301.07	300.063	C16H12O6	[M+H]+	6,7,8-Tetrahydroxy-5-methoxyflavone	Flavonoids	Flavonoid	-	B	89275	187190	98122	274250	168950	141080	179400	175790	166380	--	--
Lmhn004976	299.06	300.063	C16H12O6	[M-H]-	Aracarpene 2	Flavonoids	Isoflavones	-	A	318730	622690	275170	846880	577880	431110	590650	589150	546860	--	--
Zmhn003257	299.06	300.063	C16H12O6	[M-H]-	5,7,2'-Trhiyroxy-8-methoxyflavone	Flavonoids	Flavonoid	-	A	347160	626090	274070	894960	607370	424690	599390	595210	554530	--	--
Zmxn001997	299.08	300.084	C13H16O8	[M-H]-	Isosalicylic acid O-glycoside	Phenolic acids	Phenolic acids	-	B	65136	111610	58879	60218	71458	39293	74333	77981	67366	--	--
Zmhn001926	299.08	300.084	C13H16O8	[M-H]-	Salicylic acid O-glycoside	Phenolic acids	Phenolic acids	-	B	76078	93123	60944	48223	52298	43822	78166	72142	60876	--	--
Hmtn001302	299.08	300.085	C13H16O8	[M-H]-	Glucosyloxybenzoic acid	Phenolic acids	Phenolic acids	-	B	67915	121540	59281	59036	78434	50001	88108	69308	58059	--	--
Hmtn001339	299.11	300.121	C14H20O7	[M-H]-	Salidroside	Phenolic acids	Phenolic acids	-	B	76657	117050	74039	67536	57235	56547	69993	86854	68999	--	--
pmb0767	302.4	301.272	C18H39NO2	[M+H]+	D-erythro-Dihydrosphingosine	Lipids	Sphingolipids	764-22-7	A	9076.8	14175	9475.5	10154	9677	9590.1	8996.6	7696.3	6129.8	C00836	ko00600,ko01100
mws0920	301	302.033	C15H10O7	[M-H]-	Tricetin	Flavonoids	Flavonoid	520-31-0	B	19329	10173	10227	38022	22921	23549	32209	12086	34863	C10192	ko00941
Hmyp002315	303.04	302.042	C15H10O7	[M+H]+	3,5,7,4'--Tetrahydroxy-Coumaronochromone	Others	Others	-	B	9	9	9	19763	12377	20197	12433	10635	14541	--	--
mws0397	301.22	302.205	C20H30O2	[M-H]-	Cis-5,8,11,14,17-Eicosapentaenoic Acid	Lipids	Free fatty acids	10417-94-4	A	33469	32418	48580	45794	42952	34315	30297	33397	44442	--	--
mws1375	304.15	303.125	C12H21N3O6	[M+H]+	Nicotianamine	Amino acids and derivatives	Amino acids and derivatives	34441-14-0	B	88427	66517	123370	186230	174150	179050	182110	162230	143300	--	--
mws0369	303.1	304.219	C20H32O2	[M-H]-	Arachidonic Acid	Lipids	Free fatty acids	506-32-1	A	290320	362940	283540	596360	661840	244980	580720	408540	462060	--	--
pme1086	306	307.068	C10H17N3O6S	[M-H]-	Glutathione reduced form	Amino acids and derivatives	Amino acids and derivatives	70-18-8	A	563110	434180	361490	70965	51154	35189	34895	14451	25165	C00051	ko00270,ko00480,ko01100,ko02010
pmn001610	307.3	308.248	C20H36O2	[M-H]-	Eicosadienoic acid	Lipids	Free fatty acids	5598-38-9	A	88017	210610	126650	105150	153010	75257	99412	126010	93123	C16525	ko01040
pme3967	312	311.107	C12H17N5O5	[M+H]+	2-(Dimethylamino)guanosine	Nucleotides and derivatives	Nucleotides and derivatives	2140-67-2	B	127870	222680	102790	293420	313160	295730	225160	211630	218130	--	--
Rfmb087	311.22	312.208	C18H32O4	[M-H]-	13-Oxo-9-hydroxy-10-octadecenoic acid	Lipids	Free fatty acids	-	B	225190	247110	146360	84587	124900	59665	157460	148530	134470	--	--
pmp000002	315.08	314.067	C17H14O6	[M+H]+	Ladanein	Flavonoids	Flavonoid	10176-71-3	B	1740400	728240	798940	1973200	1830300	1604200	1420200	1406500	1236800	--	--
Rfmb089	313.24	314.222	C18H34O4	[M-H]-	9,10-Dihydroxy-12-octadecenoic acid	Lipids	Free fatty acids	263399-34-4	B	31388	34363	34360	34173	33159	27465	33899	36604	30330	--	--
pmn001367	315.07	316.065	C13H16O9	[M-H]-	Protocatechuic acid-4-glucoside	Phenolic acids	Phenolic acids	-	A	2337100	2070600	2087600	11084000	11311000	9199200	7177200	6911500	6209700	--	--
pmb2871	315.1	316.065	C13H16O9	[M-H]-	2,5-Dihydroxy benzoic acid O-hexside	Phenolic acids	Phenolic acids	-	A	2636500	2262000	2313500	11452000	11748000	9543800	7343800	6691500	6531100	--	--
Lmmp006082	317.1	316.094	C17H16O6	[M+H]+	Cajanol	Flavonoids	Isoflavones	61020-70-0	A	239210	224060	89556	446080	399260	187670	251670	270710	244550	C10204	--
pmn001553	315.1	316.099	C14H20O8	[M-H]-	Cimidahurinine	Phenolic acids	Phenolic acids	142542-89-0	A	2697000	1947600	2485200	11246000	12051000	9733600	7229100	7740600	6818800	--	--
Hmtn001120	315.11	316.116	C14H20O8	[M-H]-	5-(2-Hydroxyethyl)-2-O-glucosylohenol	Phenolic acids	Phenolic acids	-	A	2396900	2074000	2033000	10475000	10538000	8868100	6429700	6734700	5630200	--	--
pmb2221	318.3	317.266	C18H39NO3	[M+H]+	4-Hydroxysphinganine	Lipids	Sphingolipids	554-62-1	A	217260	224540	175140	318270	267160	285270	236180	236590	215360	C12144	ko00600,ko01100
pmp000970	319.2	318.199	C20H30O3	[M+H]+	Hispanolone	Others	Others	18676-07-8	B	42944	64228	37415	39127	44323	19226	41856	39027	36106	--	--
mws0955	317.21	318.199	C20H30O3	[M-H]-	12-OxoETE	Lipids	Free fatty acids	108437-64-5	B	250770	401650	241890	200870	325880	159750	274120	252710	281000	--	--
mws0945	317.21	318.199	C20H30O3	[M-H]-	15-OxoETE	Lipids	Free fatty acids	81416-72-0	B	265930	394000	226170	197390	320050	148630	251430	251760	266530	--	--
mws0744	319.05	320.041	C15H12O8	[M-H]-	Dihydromyricetin(Ampelopsin)	Flavonoids	Dihydroflavonol	27200-12-0	B	1477800	442670	566760	1638500	759210	377410	1034400	945390	928890	C02906	ko00941,ko01110
mws0879	319.23	320.214	C20H32O3	[M-H]-	12(S)-HETE	Lipids	Free fatty acids	54397-83-0	A	370250	188720	296140	220180	328480	204110	273100	264370	293760	--	--
mws0954	319.23	320.214	C20H32O3	[M-H]-	5(S)-HETE	Lipids	Free fatty acids	70608-72-9	B	61111	81571	70729	64842	78512	51666	64770	65321	70354	--	--
mws0959	319.23	320.214	C20H32O3	[M-H]-	20-Hydroxyeicosatetraenoic acid(20-HETE)	Lipids	Free fatty acids	79551-86-3	B	6600.9	8645.4	8073.5	6298.1	7484.1	5096.2	5956.7	6795.9	8541.6	--	--
mws0582	322.4	321.082	C11H19N3O6S	[M+H]+	S-(methyl)glutathione	Amino acids and derivatives	Amino acids and derivatives	2922-56-7	A	100830	122520	119900	96880	186720	104330	131970	126710	110630	C11347	--
pme3174	324	323.037	C9H14N3O8P	[M+H]+	Cytidine 5'-monophosphate(Cytidylic acid)	Nucleotides and derivatives	Nucleotides and derivatives	63-37-6	B	41035	34293	38330	41303	68267	48378	28239	33968	38367	C00055	ko00240,ko01100
pme3188	323	324.021	C9H13N2O9P	[M-H]-	Uridine 5'-monophosphate	Nucleotides and derivatives	Nucleotides and derivatives	58-97-9	B	51981	42414	38193	121720	83930	97592	85207	67083	79281	C00105	ko00240,ko01100
pmf0359	325.08	324.07	C15H16O8	[M+H]+	Skimmin	Lignans and Coumarins	Coumarins	93-39-0	A	588420	553430	852130	564270	402540	363310	476580	501720	490130	--	--
pmn001516	325.1	326.05	C14H14O9	[M-H]-	5-Galloylshikimic acid	Phenolic acids	Phenolic acids	95719-51-0	B	33893	52197	31276	51588	43892	13858	36107	30690	29728	--	--
Lmhn002140	325.06	326.064	C14H14O9	[M-H]-	Feruloyltartaric acid(Fertaric acid)	Phenolic acids	Phenolic acids	-	B	161500	63077	98395	77369	114020	131630	81367	113360	93684	--	--
pmn001419	325.09	326.085	C15H18O8	[M-H]-	1-O-[(E)-p-Cumaroyl]-β-D-glucopyranose	Phenolic acids	Phenolic acids	-	A	6848400	7994800	8548500	4034100	3807100	3310100	6354400	6136200	5228900	--	--
HmLn002835	325.09	326.1	C15H18O8	[M-H]-	Cis-p-coumaric acid 4-O-glucoside	Others	Others	-	A	4083200	5357000	5083300	2307100	2539800	2402400	3439500	3280900	3318100	--	--
Zmhn002301	325.09	326.1	C15H18O8	[M-H]-	p-Coumaric acid-O-glycoside	Phenolic acids	Phenolic acids	-	A	4607900	5684500	4431500	2010400	2576500	2064500	3375500	3379000	3555400	--	--
mws1627	327.07	328.065	C14H16O9	[M-H]-	Bengenin	Phenolic acids	Phenolic acids	477-90-7	B	35049	48299	30054	39829	47979	37018	33133	38265	35674	--	--
Lmtn002233	327.11	328.116	C15H20O8	[M-H]-	Androsin	Others	Others	531-28-2	B	79271	110230	99266	89242	96696	82570	85414	63921	88746	--	--
pmn001714	655.3	328.133	C16H24O7	[2M-H]-	3-Hydroxy-4-isopropylbenzylalchol 3-glucoside	Phenolic acids	Phenolic acids	-	B	520410	366700	184380	403700	258630	266500	332070	363290	361420	--	--
pmn001690	327.1	328.133	C16H24O7	[M-H]-	3-Hydroxy-4-isopropylbenzylalcohol 3-glucoside	Phenolic acids	Phenolic acids	-	B	1104100	1071100	851650	885920	1198700	944980	1203400	947230	1160700	--	--
pmn001691	327.22	328.202	C18H32O5	[M-H]-	9,12,13-Trihyroxy-10,15-octadecadienoic acid	Lipids	Free fatty acids	-	A	333340	201680	186740	146820	220680	198360	217160	205820	207040	--	--
mws0371	327.2	328.219	C22H32O2	[M-H]-	Cis-4,7,10,13,16,19-Docosahexaenoic Acid(C22:6n3)	Lipids	Free fatty acids	6217-54-5	B	8325.3	4457.7	9138.2	102080	188460	93827	66132	61228	45714	--	--
mws0884	328.1	329.038	C10H12N5O6P	[M-H]-	Cyclic AMP	Nucleotides and derivatives	Nucleotides and derivatives	60-92-4	B	318100	181900	224210	545950	855230	800660	543220	502190	505010	C00575	ko00230,ko01100
HmLn002358	329.09	330.095	C14H18O9	[M-H]-	Vanillic acid-glucoside	Phenolic acids	Phenolic acids	-	B	542030	686520	464560	453430	394380	295070	446970	504990	500510	--	--
Lmtn002565	329.11	330.095	C14H18O9	[M-H]-	1'-O-Vanilloyl-β-D-glucoside	Phenolic acids	Phenolic acids	-	B	152110	173850	124990	384150	433090	380290	230970	258850	235740	--	--
pmn001517	329.1	330.113	C15H22O8	[M-H]-	3,4,5-Trimethoxyphenyl-β-D-Glucopyranoside	Phenolic acids	Phenolic acids	-	A	417550	371470	418080	652300	853090	541470	570100	605580	505180	--	--
pmn001694	329.23	330.217	C18H34O5	[M-H]-	9,10,13-Trihyroxy-11-octadecadienoic acid	Lipids	Free fatty acids	-	A	753140	659530	483150	340600	483380	331980	503820	480680	500210	--	--
pmn001495	329.2	330.251	C19H38O4	[M-H]-	Hexadecanoic acid 2,3-dihydroxypropyl ester	Lipids	Glycerol ester	542-44-9	A	781810	673270	498980	359780	511790	362260	535690	492070	514660	--	--
pme3184	332	331.053	C10H14N5O6P	[M+H]+	2'-Deoxyadenosine-5'-monophosphate	Nucleotides and derivatives	Nucleotides and derivatives	653-63-4	B	9540.6	11782	18259	18255	20404	18616	12744	15296	18158	C00360	ko00230,ko01100
pmp000260	333.08	332.059	C13H16O10	[M+H]+	6-O-Galloyl-β-D-glucopyranoside	Phenolic acids	Phenolic acids	-	A	3631200	3441000	3165000	4264800	4093500	3981900	3624300	3549800	3154600	--	--
pmn001518	331.1	332.059	C13H16O10	[M-H]-	1-O-Galloyl-β-D-glucose	Phenolic acids	Phenolic acids	-	A	162820	140580	121600	129040	139920	164840	157470	138580	140210	--	--
pmn001627	331.1	332.059	C13H16O10	[M-H]-	Glucogallin	Phenolic acids	Phenolic acids	58511-73-2	B	8342100	8092400	7819400	9747100	10470000	10036000	6883200	8828900	10240000	--	--
HmLn000659	331.07	332.075	C13H16O10	[M-H]-	3-O-Galloyl-β-D-glucose	Tannins	Tannin	-	A	15732000	13771000	11394000	12995000	13755000	14606000	13885000	13381000	12694000	--	--
HmLn000873	331.07	332.075	C13H16O10	[M-H]-	2-O-Galloyl-β-D-glucose	Tannins	Tannin	-	A	15566000	13284000	11350000	12464000	13867000	14764000	14174000	13720000	13033000	--	--
mws0675	335.1	334.041	C11H15N2O8P	[M+H]+	β-Nicotinamide mononucleotide	Nucleotides and derivatives	Nucleotides and derivatives	1094-61-7	B	37351	49045	62441	30661	36237	27769	30629	36550	37430	C00455	ko00760,ko01100
pmn001519	335	336.036	C15H12O9	[M-H]-	Galloyl Methyl gallate	Phenolic acids	Phenolic acids	-	B	7590.3	6061.5	9	22169	19765	19743	15205	10301	9338.8	--	--
pmn001421	337.09	338.085	C16H18O8	[M-H]-	3-O-(E)-p-Coumaroyl quinic acid	Phenolic acids	Phenolic acids	87099-71-6	B	20557	3445	7970.5	3297.3	9	9	36265	33002	46088	--	--
pmp001223	339.1	338.101	C20H18O5	[M+H]+	Psoralenol	Flavonoids	Isoflavones	70522-30-4	B	16078	17252	13126	30304	18199	16418	18098	20984	16649	--	--
pmp000026	339.16	338.136	C21H22O4	[M+H]+	8-Geranoxypsoralen	Lignans and Coumarins	Coumarins	71612-25-4	A	976470	41814	281080	15434	115570	41804	275740	255830	266180	--	--
mws0949	337.24	338.222	C20H34O4	[M-H]-	(±)8,9-DHET	Lipids	Free fatty acids	192461-96-4	B	25006	9596.7	7341.2	9	9	9	9256.6	8085.1	9743.4	C14773	ko00590,ko01100
pmn001420	341.08	342.079	C15H18O9	[M-H]-	1-O-[(E)-Caffeoyl]-β-D-glucopyranose	Phenolic acids	Phenolic acids	-	A	8421500	9385900	7547200	3611300	3328500	3827100	6087500	5823400	4610100	--	--
Zmhn002242	341.09	342.095	C15H18O9	[M-H]-	Caffeoyl glucose	Phenolic acids	Phenolic acids	14364-08-0	A	19393	22849	11096	20722	10003	8767.8	11013	17600	14541	C10433	--
pme0519	341	342.096	C12H22O11	[M-H]-	D-(+)-Sucrose	Others	Saccharides and Alcohols	57-50-1	A	7232500	6317700	9260000	10129000	10598000	7277800	8967600	8763600	7768700	--	--
mws0264	341	342.096	C12H22O11	[M-H]-	D-(+)-TrehaloseAnhydrous	Others	Saccharides and Alcohols	99-20-7	A	1217900	814630	1326300	1749700	1255200	833950	1411900	1293000	1018500	--	--
mws1080	341.1	342.096	C12H22O11	[M-H]-	Galactinol	Others	Saccharides and Alcohols	3687-64-7	A	9172400	8566900	9961800	12422000	11147000	8928100	9979900	10142000	8970300	--	--
mws1333	341.12	342.096	C12H22O11	[M-H]-	Melibiose	Others	Saccharides and Alcohols	585-99-9	A	1668700	1503700	2161200	2383600	2213100	1525100	1910900	1923800	1856200	C05402	ko00052,ko01100,ko02010
mws5038	341.11	342.096	C12H22O11	[M-H]-	Isomaltulose	Others	Saccharides and Alcohols	13718-94-0	A	1279000	1741600	1810700	2146000	2904100	1218000	1782000	2755200	1432100	--	--
mws0906	341	342.113	C16H22O8	[M-H]-	Coniferin	Phenolic acids	Phenolic acids	531-29-3	A	23706000	28785000	22392000	22344000	19382000	16480000	21783000	21312000	21294000	C00761	ko00940
mws0380	341.11	342.116	C12H22O11	[M-H]-	Lactose	Others	Saccharides and Alcohols	63-42-3	B	573450	448660	686340	764560	617470	567250	620010	692290	540830	--	--
pmb2211	343.1	342.262	C19H38N2O3	[M+H]+	Cocamidopropyl βine	Alkaloids	Alkaloids	4292-10-8	A	18765	230370	12681	11840	28821	10418	48441	49045	46578	--	--
mws0609	344.2	345.033	C10H12N5O7P	[M-H]-	Guanosine 3',5'-cyclic monophosphate	Nucleotides and derivatives	Nucleotides and derivatives	7665-99-8	B	433650	314330	251860	543980	755010	804800	578110	539760	504660	C00942	ko00230,ko01100
pmp000261	347.1	346.073	C14H18O10	[M+H]+	Methyl 6-O-galloyl-β-D-glucopyranoside	Phenolic acids	Phenolic acids	-	B	102470	127390	90638	106710	96563	101360	106140	111730	89554	--	--
pmb0981	348.2	347.047	C10H14N5O7P	[M+H]+	Adenosine 5'-monophosphate	Nucleotides and derivatives	Nucleotides and derivatives	61-19-8	B	26480	37400	33778	41671	33209	22970	24261	27500	20777	C00020	ko00230,ko00908,ko01100,ko01110
pmb1562	351	350.222	C21H34O4	[M+H]+	MAG(18:4)isomer3	Lipids	Glycerol ester	-	B	21097	17006	28886	13969	19467	9049.8	15909	20227	14825	--	--
pmb0160	353.3	352.237	C21H36O4	[M+H]+	MAG(18:3)isomer5	Lipids	Glycerol ester	-	A	1972500	3287700	4173800	5557400	1963400	1273200	3242100	3467600	3022000	--	--
pmb2325	353.1	352.237	C21H36O4	[M+H]+	MAG(18:3)isomer2	Lipids	Glycerol ester	-	A	22887	28130	37449	57332	25343	17084	35607	35527	28859	--	--
pmb2444	353.2	352.237	C21H36O4	[M+H]+	MAG(18:3)isomer1	Lipids	Glycerol ester	-	A	1333000	3687900	1867200	1872300	2199700	1280800	1952200	2100000	2202500	--	--
pmb1656	353.1	352.237	C21H36O4	[M+H]+	MAG(18:3)isomer4	Lipids	Glycerol ester	-	A	25819	89716	35979	41106	40294	28598	41699	44755	43064	--	--
pmb1605	353.3	352.237	C21H36O4	[M+H]+	MAG(18:3)isomer3	Lipids	Glycerol ester	-	A	1113700	3581900	2410900	1187500	2062900	721750	1835300	1894600	1834400	--	--
mws0748	353.1	354.079	C16H18O9	[M-H]-	1-Caffeoylquinic acid	Phenolic acids	Phenolic acids	1241-87-8	A	259300	9	9	9	9	9	29117	23573	27840	--	--
pme1816	353	354.079	C16H18O9	[M-H]-	Neochlorogenic acid(5-O-Caffeoylquinic acid)	Phenolic acids	Phenolic acids	906-33-2	A	1125500	115900	38353	64853	42630	69124	227710	216600	196480	C17147	--
mws2108	353.1	354.079	C16H18O9	[M-H]-	Cryptochlorogenic acid	Phenolic acids	Phenolic acids	905-99-7	B	770610	655220	808470	600830	585570	445280	754440	534760	502570	--	--
mws0178	353.1	354.079	C16H18O9	[M-H]-	Chlorogenic acid	Phenolic acids	Phenolic acids	327-97-9	A	1154100	124180	44390	61379	67053	81462	212570	234250	187010	C00852	ko00940,ko00941,ko00945,ko01110
pmb0890	355.1	354.251	C21H38O4	[M+H]+	MAG(18:2)	Lipids	Glycerol ester	-	A	93787	472820	170930	136290	167420	77729	238110	193240	200010	--	--
pmp001283	355.29	354.251	C21H38O4	[M+H]+	Glyceryl linoleate	Lipids	Glycerol ester	26545-74-4	B	17924	32576	25683	42983	15302	6824.4	26676	24632	27029	--	--
pmb0164	355.1	354.251	C21H38O4	[M+H]+	MAG(18:2)isomer1	Lipids	Glycerol ester	-	B	4754	18529	13577	24869	7531.1	4611.1	13482	12257	13958	--	--
Zmhn002422	355.1	356.11	C16H20O9	[M-H]-	Feruloyl glucose	Phenolic acids	Phenolic acids	-	B	120720	126410	115230	967750	541710	867710	481550	509460	450340	C17759	--
pmb0296	357.2	356.265	C21H40O4	[M+H]+	MAG(18:1)isomer2	Lipids	Glycerol ester	-	B	43489	111550	98535	65242	86301	60818	91113	86085	102170	--	--
pmb2363	357.2	356.265	C21H40O4	[M+H]+	MAG(18:1)isomer1	Lipids	Glycerol ester	-	B	19828	32549	40297	47927	17175	21313	30834	28666	31411	--	--
mws5040	365.11	364.078	C12H21O11Na	[M+H]+	Turanose	Others	Saccharides and Alcohols	547-25-1	A	2801500	1998300	4026600	2202100	2836000	2526400	3164500	2952800	2659900	--	--
mws0011	371.1	372.122	C17H24O9	[M-H]-	Syringin	Phenolic acids	Phenolic acids	118-34-3	B	147160	175110	207920	146490	145150	125010	169830	162640	148310	C01533	ko00940
mws0232	377	376.12	C17H20N4O6	[M+H]+	Riboflavin	Others	Vitamin	83-88-5	A	139840	93415	153920	150130	205930	232160	177850	187800	167120	C00255	ko00740,ko01100,ko01110,ko02010
pme3337	384	383.09	C14H17N5O8	[M+H]+	N6-Succinyl Adenosine	Nucleotides and derivatives	Nucleotides and derivatives	4542-23-8	A	277770	308290	248940	276340	342960	345870	327630	292440	319310	--	--
pme1286	385	384.103	C14H20N6O5S	[M+H]+	S-(5'-Adenosy)-L-homocysteine	Amino acids and derivatives	Amino acids and derivatives	979-92-0	A	26915	18751	21457	31501	40819	41283	37759	31398	32216	C00021	ko00270,ko01100,ko01230
pmn001318	383.11	384.105	C21H20O7	[M-H]-	1,3-O-Di-p-Coumaroyl glycerol	Phenolic acids	Phenolic acids	-	B	15765	9	14091	5447	25782	21958	12002	11054	15907	--	--
pme3007	403	403.985	C9H14N2O12P2	[M-H]-	Uridine 5’-diphosphate	Nucleotides and derivatives	Nucleotides and derivatives	27821-45-0	B	46528	45977	42963	38272	40936	38631	43623	42184	35341	C00015	ko00240,ko00908,ko01100
mws2523	421.1	422.06	C12H23O14P	[M-H]-	Trehalose 6-phosphate	Others	Saccharides and Alcohols	4484-88-2	B	22411	12766	32375	18505	23214	16979	16523	17888	16369	C00689	ko00500,ko01100
pmb0864	426.3	425.224	C19H40NO7P	[M+H]+	LysoPE 14:0	Lipids	LPE	-	A	48043	42080	41933	97531	84906	101070	77339	70394	72522	--	--
mad1424	427.06	426.028	C17H14O13	[M+H]+	Ditartaroyl-hydroxylcoumarin	Phenolic acids	Phenolic acids	-	B	1539200	1501300	1412800	1342100	1387900	1176000	1725100	1658300	1540300	--	--
pmn001658	425.2	426.2	C22H34O8	[M-H]-	Cinnzeylanine	Phenolic acids	Phenolic acids	-	B	134890	60263	72359	115330	219060	95353	119980	93674	128610	--	--
pmp001249	428.19	428.168	C20H30NO9+	[M]+	Caffeoylcholine 6-glucoside	Alkaloids	Alkaloids	-	B	153620	142110	161190	205750	178430	198240	96612	104330	119740	--	--
pme2459	449.1	448.082	C21H20O11	[M+H]+	Luteolin 7-O-glucoside(Cynaroside)	Flavonoids	Flavonoid	5373-11-5	A	20555	16888	29215	411270	393020	357790	219080	226650	246700	C03951	ko00944
pmp000605	449.1	448.082	C21H20O11	[M+H]+	Rhamnone-2-O-β-D-Glucopyranoside from Italy	Quinones	Anthraquinone	-	A	21125	2673.7	26499	313530	240080	226800	180630	166490	137530	--	--
Hmpp003270	449.1	448.091	C21H20O11	[M+H]+	Luteolin-4'-O-β-D-glucoside	Flavonoids	Flavonoid	-	A	11319	13718	18377	43920	30606	38091	27900	26609	26282	--	--
Lmbp003393	449.11	448.1	C21H20O11	[M+H]+	Quercetin-3-O-α-L-rhamnopyranoside	Flavonoids	Flavonols	-	B	40320	49817	62451	114340	77390	68552	66939	60299	65328	--	--
pmb0876	454.2	453.253	C21H44NO7P	[M+H]+	LysoPE 16:0	Lipids	LPE	53862-35-4	A	722020	887150	653830	1389400	1973100	1929900	1285200	1299300	1285700	--	--
pmd0160	452.3	453.253	C21H44NO7P	[M-H]-	LysoPE 16:0(2n isomer)	Lipids	LPE	-	B	63881	142200	72969	251760	324790	313110	166590	161130	177140	--	--
mad2085	457.08	458.068	C22H18O11	[M-H]-	Caffeoyl-p-coumaroyltartaric acid	Phenolic acids	Phenolic acids	-	B	9	9	9	24197	39454	55553	27363	19767	21152	--	--
pmn001468	461.1	462.114	C19H26O13	[M-H]-	Sibiricose A3	Phenolic acids	Phenolic acids	139726-39-9	B	12111	9741.1	10924	21942	24788	10001	14411	15419	10661	--	--
pma1590	463.12	463.124	C22H23O11+	[M]+	Peonidin O-hexoside	Flavonoids	Anthocyanins	-	B	15704	19369	30709	36799	15885	11208	19880	25559	16360	--	--
mws0091	463.09	464.076	C21H20O12	[M-H]-	Isoquercitrin	Flavonoids	Flavonols	482-35-9	B	72997	134520	39010	229140	149010	77100	126270	150140	121010	--	--
mws0061	463.1	464.076	C21H20O12	[M-H]-	Hyperin	Flavonoids	Flavonols	482-36-0	B	134380	211150	65770	399340	204990	125290	204600	185860	172810	--	--
pmp001309	465.1	464.076	C21H20O12	[M+H]+	6-Hydroxykaempferol-7-O-glucoside	Flavonoids	Flavonols	-	A	93350	167330	51254	222970	161700	101390	152870	136360	155380	--	--
pme3211	463	464.076	C21H20O12	[M-H]-	Quercetin 3-O-glucoside(Isotrifoliin)	Flavonoids	Flavonols	21637-25-2	B	74037	132920	26084	212610	129950	97348	118610	114760	95841	C05623	ko00944,ko01100,ko01110
Hmcn001884	463.09	464.095	C21H20O12	[M-H]-	6-Hydroxyluteolin 5-glucoside	Flavonoids	Flavonoid	-	B	70121	137780	44695	228970	131580	95860	127870	128110	104010	--	--
Zmhn003162	463.09	464.095	C21H20O12	[M-H]-	Quercetin-O-glucoside	Flavonoids	Flavonols	-	B	83274	127680	46365	207970	138240	92432	123760	126370	132910	--	--
mws1329	463.09	464.095	C21H20O12	[M-H]-	Quercetin-7-O-Glucoside	Flavonoids	Flavonols	491-50-9	B	75699	111880	38710	180490	131390	76263	103480	88067	94320	--	--
Lmdp003286	465.1	464.095	C21H20O12	[M+H]+	Isohyperoside	Flavonoids	Flavonols	35589-21-0	A	86984	122890	31691	197400	140700	68904	113150	128090	146800	--	--
pme1598	463.13	464.111	C22H24O11	[M-H]-	Hesperetin 5-O-glucoside	Flavonoids	Dihydroflavonol	69651-80-5	B	63751	111350	32878	239450	107420	83968	129420	92821	120810	--	--
pmp001144	467.2	466.125	C22H26O11	[M+H]+	Curculigoside	Phenolic acids	Phenolic acids	85643-19-2	B	12517	4412.3	5848.4	7347.3	6193.7	7786.5	6430.1	4105.3	5518.4	--	--
pmd0130	468.3	467.268	C22H46NO7P	[M+H]+	LysoPC 14:0(2n isomer)	Lipids	LPC	-	A	239470	202260	220500	471900	351940	417900	307120	293190	289400	--	--
mad2400	471.1	472.082	C23H20O11	[M-H]-	p-Coumaroylferuloyltartaric acid	Phenolic acids	Phenolic acids	-	B	2319	3534.1	9	2293.4	9	63216	16140	11730	18180	--	--
pmb1912	474.2	473.144	C20H23N7O7	[M+H]+	10-Formyl-THF	Alkaloids	Alkaloids	2800-34-2	A	259510	395280	247620	171310	202220	198520	247920	270720	242650	C00234	ko00670,ko00970,ko01100,ko01200
pmp000581	475.12	474.096	C23H22O11	[M+H]+	Apigenin-7-O-(6'-O-acetyl)-β-D-glucoside	Flavonoids	Flavonoid	-	B	114200	10682	28362	15197	18970	13032	38319	32837	35324	--	--
Lmtn001569	474.16	475.169	C20H29NO12	[M-H]-	2-β-D-Glucosyl-glucopyranosyloxy-2-phenylacetic acid amide	Alkaloids	Alkaloids	-	B	56226	41336	47087	50730	50597	51414	58046	48352	50372	--	--
pmb0874	478.6	477.253	C23H44NO7P	[M+H]+	LysoPE 18:2(2n isomer)	Lipids	LPE	-	A	54946	205910	76103	121640	75267	46705	93202	98903	97958	--	--
pmb2260	480.31	479.268	C23H46NO7P	[M+H]+	LysoPC 15:1	Lipids	LPC	-	B	9446.5	13352	6196.8	10236	8675.8	8804.9	9513.3	6010.1	7443.2	--	--
pmb0856	480.31	479.268	C23H46NO7P	[M+H]+	LysoPE 18:1(2n isomer)	Lipids	LPE	-	A	155730	928260	319560	247860	145270	142040	301280	303780	313430	--	--
mws0289	478.1	479.268	C23H46NO7P	[M-H]-	LysoPE 18:1	Lipids	LPE	89576-29-4	B	1036900	1582100	1002500	1320000	1242700	1271600	1241500	1197700	1265200	--	--
pmb2319	482.3	481.282	C23H48NO7P	[M+H]+	LysoPC 15:0	Lipids	LPC	-	A	5395600	4780200	4787900	6218200	4900400	4932800	4787500	5204200	5249500	--	--
Hmyn007081	481.25	482.262	C22H43O9P	[M-H]-	LysoPG(16:1)	Lipids	Glycerol ester	-	A	4634100	14067000	7120700	7710300	3375200	4324200	6146900	6357100	3927100	--	--
pmn001629	483.1	484.065	C20H20O14	[M-H]-	Digalloylglucose	Tannins	Tannin	-	B	26857	35572	28817	50250	46472	37217	28366	29818	42672	--	--
pmn001526	483.08	484.065	C20H20O14	[M-H]-	1,6-Bis-O-galloyl-β-D-glucose	Phenolic acids	Phenolic acids	-	B	57506	88093	25077	130100	154560	171400	90582	117390	107490	--	--
pmp000444	487.34	486.303	C30H46O5	[M+H]+	27,28-Dicarboxyl ursolic acid	Terpenoids	Triterpene	-	B	12708	26424	19441	25963	14261	7800.7	17161	14659	22473	--	--
pmn001707	485.33	486.303	C30H46O5	[M-H]-	Quillaic acid	Phenolic acids	Phenolic acids	631-01-6	B	2916100	4843300	4963700	5020500	2321000	1747300	4127200	3537100	3662600	C08972	--
Hmcn001296	487.15	488.152	C21H28O13	[M-H]-	Cistanoside F	Phenolic acids	Phenolic acids	97411-47-7	B	44408	60438	63274	84264	23131	11963	45528	31729	33689	--	--
Lmzn004190	487.35	488.35	C30H48O5	[M-H]-	Tormentic Acid	Phenolic acids	Phenolic acids	13850-16-3	B	6712	39845	9	4170.4	9	9	9121.6	8935.3	9815.3	--	--
pmb0863	492.3	491.268	C24H46NO7P	[M+H]+	LysoPC 16:2(2n isomer)	Lipids	LPC	-	A	1342600	3020100	1917800	1629600	1117200	672240	1508100	1611800	1545800	--	--
pme0443	493.13	493.135	C23H25O12+	[M]+	Malvidin 3-O-galactoside (Primulin)	Flavonoids	Anthocyanins	30113-37-2	B	9	483090	9	344890	9	9	163210	149030	125070	--	--
pmp001270	494.33	493.282	C24H48NO7P	[M+H]+	LysoPC(16:1)	Lipids	LPC	-	A	4251000	9468600	5660300	5048900	2967300	2563600	4877300	4851300	4674800	--	--
pmp001278	496.34	495.296	C24H50NO7P	[M+H]+	LysoPC(16:0)	Lipids	LPC	17364-16-8	A	52631000	50807000	52401000	56998000	55287000	52914000	54618000	54521000	54804000	--	--
pmd0132	496.33	495.296	C24H50NO7P	[M+H]+	LysoPC 16:0(2n isomer)	Lipids	LPC	-	A	7246300	7015900	7878900	18629000	18114000	18303000	11920000	12395000	12725000	--	--
mws1589	503.2	504.14	C18H32O16	[M-H]-	Panose	Others	Saccharides and Alcohols	33401-87-5	A	347710	331870	594770	666470	687540	443270	589590	500320	493150	C00713	--
pme0500	503.44	504.14	C18H32O16	[M-H]-	D-(+)-Melezitose	Others	Saccharides and Alcohols	597-12-6	A	151490	173070	146840	204920	293250	236450	172070	174660	152910	--	--
Hmln002199	505.1	506.107	C23H22O13	[M-H]-	Quercetin 3-O-(6′′-O-acetyl)-galactoside	Flavonoids	Flavonols	-	B	101520	48979	100320	381720	252640	225770	277810	205670	164280	--	--
pmb2406	510.1	509.311	C25H52NO7P	[M+H]+	LysoPC 17:0	Lipids	LPC	-	A	248400	221180	192600	307690	288150	322700	227900	245130	261880	--	--
Hmqp006235	516.3	515.297	C21H46N3O9P	[M+H]+	LysoPC 18:4	Lipids	LPC	-	A	722860	1504200	1681300	1119400	596680	325440	989690	941870	911480	--	--
pmp001279	518.32	517.276	C21H48N3O9P	[M+H]+	Bis(N,N-diethylethanaminium)-2-acetamido-1,5-anhydro-2-deoxy-1-[-hydroxy(phosphonato)methyl]-D-glucitol	Alkaloids	Alkaloids	-	A	3675800	3146200	3419400	4180900	3893600	3814100	3409000	3506500	3864100	--	--
pmb0854	518.3	517.282	C26H48NO7P	[M+H]+	LysoPC 18:3	Lipids	LPC	-	A	17950000	19679000	19634000	22303000	18732000	17304000	17450000	18408000	18158000	--	--
pmb0865	518.2	517.282	C26H48NO7P	[M+H]+	LysoPC 18:3(2n isomer)	Lipids	LPC	-	A	25196000	29655000	29352000	29412000	22826000	18960000	27454000	28157000	27123000	--	--
pmp001273	520.34	519.296	C26H50NO7P	[M+H]+	LysoPC(18:2)	Lipids	LPC	-	A	6847700	9066300	8027300	12359000	8751400	6845200	8082100	8925700	8814800	--	--
pmp001251	520.34	520.304	C26H51NO7P+	[M]+	PC(18:2)isomer	Lipids	PC	-	A	17829000	30785000	24834000	27241000	16899000	10941000	21833000	22296000	22400000	--	--
pmp001250	520.34	520.304	C26H51NO7P+	[M]+	PC(18:2)	Lipids	PC	-	A	7180200	8202400	7933300	11824000	9070300	6218700	7897400	8626000	8047600	--	--
pmp001281	522.36	521.311	C26H52NO7P	[M+H]+	LysoPC(18:1)	Lipids	LPC	-	A	6195800	4164800	5419700	6248300	4476500	5062500	5083900	5161200	5267800	--	--
pmp001286	524.37	523.325	C26H54NO7P	[M+H]+	LysoPC(18:0)	Lipids	LPC	-	A	604310	436590	424600	1128700	1103100	1093500	499750	568440	806430	--	--
pmd0136	524.36	523.325	C26H54NO7P	[M+H]+	LysoPC 18:0	Lipids	LPC	-	A	605000	516080	527470	1252000	1130500	1239500	648350	823550	922300	--	--
mws0126	524.37	523.325	C26H54NO7P	[M+H]+	1-Stearoyl-sn-glycero-3-phosphocholine	Lipids	LPC	19420-57-6	A	611450	563170	495750	1194800	1233500	1192700	690250	688200	855680	--	--
pmb0542	535.11	535.109	C24H23O14+	[M]+	Cyanidin 3-O-(6''-Malonylglucoside)	Flavonoids	Anthocyanins	171828-62-9	B	9	9	9	26854	15781	13509	13910	7964	9408.8	C12643	ko00942
mws1214	545.11	546.08	C18H26O19	[M-H]-	D-Galactopyranuronate	Organic acids	Organic acids	6037-45-2	B	13739	20206	12174	7166.7	16583	15882	10555	13891	11531	--	--
pmb2922	565.1	566.029	C15H24N2O17P2	[M-H]-	Uridine 5'-diphospho-D-glucose	Nucleotides and derivatives	Nucleotides and derivatives	133-89-1	A	4434200	6619700	4727700	4679800	4236800	4645600	6478500	4552800	4415200	C00029	ko00040,ko00052,ko00053,ko00240,ko00500,ko00520,ko00561,ko00908,ko01100
pme0436	577.14	578.142	C30H26O12	[M-H]-	Procyanidin B3	Tannins	Proanthocyanidins	23567-23-9	B	9	9	9	3950.7	10865	4512.8	14555	11602	14405	--	--
pme0434	577.14	578.142	C30H26O12	[M-H]-	Procyanidin B2	Tannins	Proanthocyanidins	29106-49-8	B	9	9	9	4491.9	11927	3676.7	11363	8758.2	10924	C17639	--
mws0836	577.14	578.142	C30H26O12	[M-H]-	Procyanidin B1	Tannins	Proanthocyanidins	20315-25-7	B	9	23093	9	9	9487.1	9	8067.2	8539.1	7137.1	--	--
mws4134	611.15	612.121	C20H32N6O12S2	[M-H]-	Oxidized Glutathione	Amino acids and derivatives	Amino acids and derivatives	121-24-4	A	245460	304270	248220	900870	1210400	827030	978830	807300	472990	--	--
pmn001533	645.1	646.138	C26H30O19	[M-H]-	2-O-Di-gallic acyl-β-D-Glucopyranoside-β-D-Glucopyranoside	Phenolic acids	Phenolic acids	-	B	18526	23432	13093	29458	35220	37355	19759	22240	43432	--	--
mws1593	665.1	666.184	C24H42O21	[M-H]-	Maltotetraose	Others	Saccharides and Alcohols	34612-38-9	B	128830	99158	215700	244460	181050	206060	207180	262190	212480	C02052	--
pmn001588	665.2	666.184	C24H42O21	[M-H]-	Nystose	Others	Saccharides and Alcohols	13133-07-8	A	209140	152190	289020	255000	201940	145150	155730	175440	262480	--	--
Hmyp007589	784.47	783.466	C41H70NO11P	[M+H]+	PE(18:3/18:3+O3)	Lipids	Glycerol ester	-	B	9799.8	14364	13734	11483	6930.5	7654.2	15493	8319	12128	--	--
pme2746	784.2	785.122	C27H33N9O15P2	[M-H]-	Flavin adenine dinucleotide(FAD)	Nucleotides and derivatives	Nucleotides and derivatives	146-14-5	B	58066	31133	45571	24272	38418	21244	39476	45251	22606	C00016	ko00740,ko01100,ko01110
